# Supplementary material for: Direct evidence that twisted flux tube emergence creates solar active regions
Source: Nat Commun. 2021 Nov 16;12:6621. doi: 10.1038/s41467-021-26981-7 (PMC8595608; doi:10.1038/s41467-021-26981-7)
Supplement: Supplementary file 3 — Source Data [file 41467_2021_26981_MOESM3_ESM.xlsx]

## Sheet: Figure 2 - Winding AR11318
time	braiding contribution	emergence contribution	total winding
0	0	0	0
0.200501	-7.31468e+32	3.35544e+34	3.2823e+34
0.401003	-1.53736e+32	6.17692e+34	6.16155e+34
0.601504	-3.02708e+32	8.08592e+34	8.05565e+34
0.802005	-3.72058e+33	1.32822e+35	1.29101e+35
1.00251	-5.63826e+33	1.78635e+35	1.72997e+35
1.20301	-7.30095e+33	2.30136e+35	2.22835e+35
1.40351	-8.21484e+33	2.6932e+35	2.61106e+35
1.60401	-7.36834e+33	2.9082e+35	2.83452e+35
1.80451	-8.8688e+33	3.36475e+35	3.27606e+35
2.00501	-8.82025e+33	3.53752e+35	3.44931e+35
2.20551	-6.73785e+33	3.85706e+35	3.78968e+35
2.40602	-6.24246e+33	4.33358e+35	4.27115e+35
2.60652	-3.89747e+33	4.16841e+35	4.12943e+35
2.80702	-7.65364e+32	3.58728e+35	3.57963e+35
3.00752	4.15288e+32	3.27174e+35	3.27589e+35
3.20802	2.96161e+33	3.53282e+35	3.56243e+35
3.40852	5.37065e+33	3.70444e+35	3.75814e+35
3.60902	5.37065e+33	3.70444e+35	3.75814e+35
3.80952	8.00081e+33	3.81756e+35	3.89756e+35
4.01003	1.12406e+34	4.06487e+35	4.17727e+35
4.21053	1.6348e+34	4.45555e+35	4.61902e+35
4.41103	2.35876e+34	5.05966e+35	5.29553e+35
4.61153	3.20401e+34	8.32325e+35	8.64365e+35
4.81203	3.94067e+34	1.20992e+36	1.24933e+36
5.01253	4.65891e+34	1.34584e+36	1.39243e+36
5.21303	5.92973e+34	1.40437e+36	1.46367e+36
5.41353	7.06244e+34	1.44682e+36	1.51745e+36
5.61404	7.90628e+34	1.53323e+36	1.6123e+36
5.81454	8.41481e+34	1.60383e+36	1.68798e+36
6.01504	8.88374e+34	1.61613e+36	1.70496e+36
6.21554	9.36948e+34	1.61896e+36	1.71265e+36
6.41604	9.78834e+34	1.60786e+36	1.70574e+36
6.61654	1.06763e+35	1.58362e+36	1.69038e+36
6.81704	1.15917e+35	1.6135e+36	1.72942e+36
7.01754	1.17935e+35	1.64875e+36	1.76668e+36
7.21805	1.23528e+35	1.65669e+36	1.78022e+36
7.41855	1.33636e+35	1.68318e+36	1.81682e+36
7.61905	1.41967e+35	1.71197e+36	1.85393e+36
7.81955	1.48791e+35	1.71651e+36	1.86531e+36
8.02005	1.49878e+35	1.72623e+36	1.87611e+36
8.22055	1.51122e+35	1.74329e+36	1.89441e+36
8.42105	1.56585e+35	1.7145e+36	1.87108e+36
8.62155	1.6014e+35	1.68832e+36	1.84846e+36
8.82206	1.6324e+35	1.67407e+36	1.83732e+36
9.02256	1.70024e+35	1.65362e+36	1.82364e+36
9.22306	1.76278e+35	1.63615e+36	1.81243e+36
9.42356	1.79579e+35	1.61875e+36	1.79833e+36
9.62406	1.84886e+35	1.6158e+36	1.80069e+36
9.82456	1.94634e+35	1.62258e+36	1.81721e+36
10.0251	2.02977e+35	1.61369e+36	1.81667e+36
10.2256	2.08338e+35	1.58858e+36	1.79692e+36
10.4261	2.14105e+35	1.58308e+36	1.79718e+36
10.6266	2.18796e+35	1.58001e+36	1.7988e+36
10.8271	2.20868e+35	1.57193e+36	1.7928e+36
11.0276	2.27548e+35	1.56361e+36	1.79116e+36
11.2281	2.3452e+35	1.58841e+36	1.82293e+36
11.4286	2.39163e+35	1.63336e+36	1.87252e+36
11.6291	2.39864e+35	1.66035e+36	1.90021e+36
11.8296	2.3912e+35	1.69816e+36	1.93728e+36
12.0301	2.41526e+35	1.72019e+36	1.96172e+36
12.2306	2.4385e+35	1.74945e+36	1.9933e+36
12.4311	2.50979e+35	1.79721e+36	2.04818e+36
12.6316	2.64988e+35	1.82571e+36	2.0907e+36
12.8321	2.79112e+35	1.84726e+36	2.12638e+36
13.0326	2.89179e+35	1.87762e+36	2.1668e+36
13.2331	2.99041e+35	1.99148e+36	2.29052e+36
13.4336	3.12178e+35	2.11096e+36	2.42314e+36
13.6341	3.29105e+35	2.19634e+36	2.52544e+36
13.8346	3.44782e+35	2.3076e+36	2.65238e+36
14.0351	3.58373e+35	2.37432e+36	2.7327e+36
14.2356	3.68895e+35	2.45234e+36	2.82124e+36
14.4361	3.79347e+35	2.67084e+36	3.05019e+36
14.6366	3.93799e+35	2.82959e+36	3.22339e+36
14.8371	4.11777e+35	2.87507e+36	3.28684e+36
15.0376	4.32949e+35	2.98539e+36	3.41834e+36
15.2381	4.49874e+35	3.09802e+36	3.54789e+36
15.4386	4.59953e+35	3.1405e+36	3.60045e+36
15.6391	4.70641e+35	3.1655e+36	3.63614e+36
15.8396	4.82749e+35	3.28917e+36	3.77192e+36
16.0401	4.94323e+35	3.45031e+36	3.94463e+36
16.2406	5.00041e+35	3.55119e+36	4.05123e+36
16.4411	5.07066e+35	3.65903e+36	4.16609e+36
16.6416	5.20165e+35	3.73892e+36	4.25908e+36
16.8421	5.31714e+35	3.74331e+36	4.27503e+36
17.0426	5.40297e+35	3.76931e+36	4.30961e+36
17.2431	5.4753e+35	3.82028e+36	4.36781e+36
17.4436	5.60242e+35	3.86243e+36	4.42267e+36
17.6441	5.77176e+35	3.94964e+36	4.52682e+36
17.8446	5.99521e+35	4.21322e+36	4.81275e+36
18.0451	6.17601e+35	4.49102e+36	5.10863e+36
18.2456	6.29215e+35	4.6397e+36	5.26892e+36
18.4461	6.42719e+35	4.78139e+36	5.42411e+36
18.6466	6.57599e+35	4.9015e+36	5.5591e+36
18.8471	6.72955e+35	4.9883e+36	5.66126e+36
19.0476	6.86493e+35	5.04743e+36	5.73392e+36
19.2481	7.00351e+35	5.12098e+36	5.82133e+36
19.4486	7.14605e+35	5.22739e+36	5.942e+36
19.6491	7.23872e+35	5.41795e+36	6.14182e+36
19.8496	7.32103e+35	5.54673e+36	6.27883e+36
20.0501	7.47748e+35	5.5548e+36	6.30255e+36
20.2506	7.62494e+35	5.55262e+36	6.31511e+36
20.4511	7.73839e+35	5.52859e+36	6.30243e+36
20.6516	7.87979e+35	5.50065e+36	6.28863e+36
20.8521	8.01023e+35	5.53797e+36	6.339e+36
21.0526	8.07203e+35	5.83265e+36	6.63985e+36
21.2531	8.16342e+35	6.10749e+36	6.92383e+36
21.4536	8.3252e+35	6.21262e+36	7.04514e+36
21.6541	8.40371e+35	6.27844e+36	7.11881e+36
21.8546	8.40371e+35	6.27844e+36	7.11881e+36
22.0551	8.40371e+35	6.27844e+36	7.11881e+36
22.2556	8.40371e+35	6.27844e+36	7.11881e+36
22.4561	8.40371e+35	6.27844e+36	7.11881e+36
22.6566	8.40371e+35	6.27844e+36	7.11881e+36
22.8571	8.40371e+35	6.27844e+36	7.11881e+36
23.0576	8.40371e+35	6.27844e+36	7.11881e+36
23.2581	8.40371e+35	6.27844e+36	7.11881e+36
23.4586	8.40371e+35	6.27844e+36	7.11881e+36
23.6591	8.40371e+35	6.27844e+36	7.11881e+36
23.8596	8.40371e+35	6.27844e+36	7.11881e+36
24.0602	8.40371e+35	6.27844e+36	7.11881e+36
24.2607	8.40371e+35	6.27844e+36	7.11881e+36
24.4612	8.40371e+35	6.27844e+36	7.11881e+36
24.6617	8.40371e+35	6.27844e+36	7.11881e+36
24.8622	8.40371e+35	6.27844e+36	7.11881e+36
25.0627	8.40371e+35	6.27844e+36	7.11881e+36
25.2632	8.40371e+35	6.27844e+36	7.11881e+36
25.4637	8.40371e+35	6.27844e+36	7.11881e+36
25.6642	8.40371e+35	6.27844e+36	7.11881e+36
25.8647	8.40371e+35	6.27844e+36	7.11881e+36
26.0652	8.40371e+35	6.27844e+36	7.11881e+36
26.2657	8.40371e+35	6.27844e+36	7.11881e+36
26.4662	8.40371e+35	6.27844e+36	7.11881e+36
26.6667	8.40371e+35	6.27844e+36	7.11881e+36
26.8672	8.40371e+35	6.27844e+36	7.11881e+36
27.0677	8.40371e+35	6.27844e+36	7.11881e+36
27.2682	8.40371e+35	6.27844e+36	7.11881e+36
27.4687	8.40371e+35	6.27844e+36	7.11881e+36
27.6692	8.40371e+35	6.27844e+36	7.11881e+36
27.8697	8.40371e+35	6.27844e+36	7.11881e+36
28.0702	8.40371e+35	6.27844e+36	7.11881e+36
28.2707	8.40371e+35	6.27844e+36	7.11881e+36
28.4712	8.40371e+35	6.27844e+36	7.11881e+36
28.6717	8.40371e+35	6.27844e+36	7.11881e+36
28.8722	8.40371e+35	6.27844e+36	7.11881e+36
29.0727	8.47069e+35	6.31889e+36	7.16596e+36
29.2732	8.67988e+35	6.51945e+36	7.38744e+36
29.4737	8.93782e+35	6.70555e+36	7.59933e+36
29.6742	9.25724e+35	6.81849e+36	7.74421e+36
29.8747	9.58533e+35	6.99951e+36	7.95804e+36
30.0752	9.84371e+35	7.24316e+36	8.22753e+36
30.2757	1.01239e+36	7.48403e+36	8.49642e+36
30.4762	1.03075e+36	7.63738e+36	8.66813e+36
30.6767	1.03334e+36	7.75733e+36	8.79067e+36
30.8772	1.03151e+36	7.84034e+36	8.87185e+36
31.0777	1.04093e+36	7.89515e+36	8.93608e+36
31.2782	1.0581e+36	7.94685e+36	9.00495e+36
31.4787	1.06749e+36	7.99914e+36	9.06663e+36
31.6792	1.07342e+36	8.09169e+36	9.16511e+36
31.8797	1.08181e+36	8.19244e+36	9.27425e+36
32.0802	1.09342e+36	8.35486e+36	9.44827e+36
32.2807	1.09736e+36	8.58438e+36	9.68174e+36
32.4812	1.10645e+36	8.69069e+36	9.79714e+36
32.6817	1.12679e+36	8.71375e+36	9.84053e+36
32.8822	1.14338e+36	8.75009e+36	9.89347e+36
33.0827	1.15886e+36	8.82343e+36	9.98228e+36
33.2832	1.17374e+36	8.87057e+36	1.00443e+37
33.4837	1.19516e+36	8.90807e+36	1.01032e+37
33.6842	1.21506e+36	8.9467e+36	1.01618e+37
33.8847	1.22698e+36	8.98378e+36	1.02108e+37
34.0852	1.2409e+36	9.03663e+36	1.02775e+37
34.2857	1.26249e+36	9.19612e+36	1.04586e+37
34.4862	1.2845e+36	9.39219e+36	1.06767e+37
34.6867	1.30149e+36	9.51537e+36	1.08169e+37
34.8872	1.31884e+36	9.67641e+36	1.09953e+37
35.0877	1.33713e+36	9.79765e+36	1.11348e+37
35.2882	1.35922e+36	9.83548e+36	1.11947e+37
35.4887	1.38056e+36	9.88083e+36	1.12614e+37
35.6892	1.39939e+36	9.99442e+36	1.13938e+37
35.8897	1.4245e+36	1.00675e+37	1.1492e+37
36.0902	1.45531e+36	1.01198e+37	1.15751e+37
36.2907	1.48998e+36	1.0234e+37	1.1724e+37
36.4912	1.52101e+36	1.03383e+37	1.18593e+37
36.6917	1.54533e+36	1.04649e+37	1.20102e+37
36.8922	1.56868e+36	1.06042e+37	1.21729e+37
37.0927	1.58929e+36	1.07086e+37	1.22979e+37
37.2932	1.61052e+36	1.08372e+37	1.24478e+37
37.4937	1.6309e+36	1.1006e+37	1.26369e+37
37.6942	1.64225e+36	1.11456e+37	1.27878e+37
37.8947	1.652e+36	1.12674e+37	1.29194e+37
38.0952	1.66818e+36	1.13907e+37	1.30589e+37
38.2957	1.68763e+36	1.15122e+37	1.31998e+37
38.4962	1.71268e+36	1.16507e+37	1.33634e+37
38.6967	1.74014e+36	1.17796e+37	1.35197e+37
38.8972	1.76536e+36	1.18642e+37	1.36295e+37
39.0977	1.79221e+36	1.19669e+37	1.37591e+37
39.2982	1.82082e+36	1.21331e+37	1.3954e+37
39.4987	1.85019e+36	1.22555e+37	1.41057e+37
39.6992	1.87854e+36	1.2345e+37	1.42235e+37
39.8997	1.90374e+36	1.24922e+37	1.43959e+37
40.1003	1.93145e+36	1.26672e+37	1.45986e+37
40.3008	1.95996e+36	1.28226e+37	1.47825e+37
40.5013	1.98719e+36	1.2933e+37	1.49202e+37
40.7018	2.01735e+36	1.29921e+37	1.50094e+37
40.9023	2.04936e+36	1.3086e+37	1.51354e+37
41.1028	2.0804e+36	1.31679e+37	1.52483e+37
41.3033	2.1071e+36	1.32521e+37	1.53592e+37
41.5038	2.13088e+36	1.33551e+37	1.5486e+37
41.7043	2.1473e+36	1.34509e+37	1.55982e+37
41.9048	2.16382e+36	1.35426e+37	1.57064e+37
42.1053	2.18647e+36	1.35863e+37	1.57728e+37
42.3058	2.21202e+36	1.36277e+37	1.58397e+37
42.5063	2.23794e+36	1.37612e+37	1.59992e+37
42.7068	2.26057e+36	1.39319e+37	1.61925e+37
42.9073	2.28442e+36	1.40877e+37	1.63721e+37
43.1078	2.31593e+36	1.43098e+37	1.66258e+37
43.3083	2.35197e+36	1.45457e+37	1.68976e+37
43.5088	2.38409e+36	1.47598e+37	1.71439e+37
43.7093	2.42007e+36	1.49172e+37	1.73373e+37
43.9098	2.46473e+36	1.5044e+37	1.75087e+37
44.1103	2.51081e+36	1.52142e+37	1.7725e+37
44.3108	2.55142e+36	1.54059e+37	1.79573e+37
44.5113	2.58991e+36	1.56905e+37	1.82804e+37
44.7118	2.62467e+36	1.59818e+37	1.86065e+37
44.9123	2.66143e+36	1.61516e+37	1.8813e+37
45.1128	2.70009e+36	1.6371e+37	1.90711e+37
45.3133	2.74053e+36	1.65333e+37	1.92738e+37
45.5138	2.7877e+36	1.65911e+37	1.93788e+37
45.7143	2.83563e+36	1.6693e+37	1.95286e+37
45.9148	2.88241e+36	1.67165e+37	1.95989e+37
46.1153	2.91998e+36	1.67239e+37	1.96438e+37
46.3158	2.95813e+36	1.67741e+37	1.97322e+37
46.5163	2.99034e+36	1.67529e+37	1.97433e+37
46.7168	3.02173e+36	1.6753e+37	1.97747e+37
46.9173	3.05895e+36	1.68083e+37	1.98672e+37
47.1178	3.08816e+36	1.68201e+37	1.99082e+37
47.3183	3.11696e+36	1.68288e+37	1.99458e+37
47.5188	3.14596e+36	1.6894e+37	2.00399e+37
47.7193	3.17878e+36	1.69938e+37	2.01726e+37
47.9198	3.21462e+36	1.69852e+37	2.01999e+37
48.1203	3.24159e+36	1.6955e+37	2.01966e+37
48.3208	3.262e+36	1.70339e+37	2.02959e+37
48.5213	3.2862e+36	1.7084e+37	2.03702e+37
48.7218	3.31513e+36	1.7062e+37	2.03772e+37
48.9223	3.34858e+36	1.70349e+37	2.03835e+37
49.1228	3.3881e+36	1.70622e+37	2.04503e+37
49.3233	3.42257e+36	1.70433e+37	2.04659e+37
49.5238	3.46234e+36	1.69805e+37	2.04429e+37
49.7243	3.50702e+36	1.70026e+37	2.05096e+37
49.9248	3.5404e+36	1.70567e+37	2.05971e+37
50.1253	3.57099e+36	1.70735e+37	2.06445e+37
50.3258	3.59927e+36	1.7098e+37	2.06972e+37
50.5263	3.62208e+36	1.71293e+37	2.07513e+37
50.7268	3.65407e+36	1.71802e+37	2.08342e+37
50.9273	3.69923e+36	1.72436e+37	2.09428e+37
51.1278	3.73313e+36	1.72594e+37	2.09925e+37
51.3283	3.75802e+36	1.72844e+37	2.10424e+37
51.5288	3.79156e+36	1.72966e+37	2.10881e+37
51.7293	3.82029e+36	1.73618e+37	2.11821e+37
51.9298	3.8545e+36	1.74332e+37	2.12877e+37
52.1303	3.90056e+36	1.74354e+37	2.13359e+37
52.3308	3.94674e+36	1.74442e+37	2.1391e+37
52.5313	3.99921e+36	1.7487e+37	2.14862e+37
52.7318	4.05425e+36	1.75515e+37	2.16057e+37
52.9323	4.08838e+36	1.75674e+37	2.16558e+37
53.1328	4.10127e+36	1.75418e+37	2.1643e+37
53.3333	4.12808e+36	1.75153e+37	2.16434e+37
53.5338	4.16638e+36	1.75503e+37	2.17167e+37
53.7343	4.20811e+36	1.76147e+37	2.18228e+37
53.9348	4.2544e+36	1.76651e+37	2.19196e+37
54.1353	4.30095e+36	1.77254e+37	2.20264e+37
54.3358	4.34777e+36	1.77209e+37	2.20687e+37
54.5363	4.38742e+36	1.76819e+37	2.20693e+37
54.7368	4.41761e+36	1.77203e+37	2.21379e+37
54.9373	4.45566e+36	1.77659e+37	2.22215e+37
55.1378	4.49358e+36	1.77462e+37	2.22397e+37
55.3383	4.53402e+36	1.76881e+37	2.22221e+37
55.5388	4.58351e+36	1.76927e+37	2.22762e+37
55.7393	4.6337e+36	1.77746e+37	2.24083e+37
55.9398	4.69068e+36	1.7815e+37	2.25056e+37
56.1404	4.74141e+36	1.78147e+37	2.25561e+37
56.3409	4.78597e+36	1.7808e+37	2.2594e+37
56.5414	4.8268e+36	1.77944e+37	2.26212e+37
56.7419	4.87132e+36	1.77898e+37	2.26611e+37
56.9424	4.92488e+36	1.7838e+37	2.27629e+37
57.1429	4.96708e+36	1.79267e+37	2.28938e+37
57.3434	5.00427e+36	1.80192e+37	2.30235e+37
57.5439	5.0505e+36	1.81226e+37	2.31731e+37
57.7444	5.09312e+36	1.82262e+37	2.33193e+37
57.9449	5.13681e+36	1.82887e+37	2.34255e+37
58.1454	5.17244e+36	1.82804e+37	2.34529e+37
58.3459	5.19804e+36	1.82442e+37	2.34422e+37
58.5464	5.22021e+36	1.82381e+37	2.34583e+37
58.7469	5.24782e+36	1.82459e+37	2.34937e+37
58.9474	5.28513e+36	1.83079e+37	2.3593e+37
59.1479	5.31697e+36	1.83791e+37	2.3696e+37
59.3484	5.34177e+36	1.83892e+37	2.3731e+37
59.5489	5.35828e+36	1.83492e+37	2.37075e+37
59.7494	5.36467e+36	1.82498e+37	2.36145e+37
59.9499	5.36202e+36	1.82406e+37	2.36026e+37
60.1504	5.36203e+36	1.83316e+37	2.36936e+37
60.3509	5.37065e+36	1.83763e+37	2.37469e+37
60.5514	5.39193e+36	1.83538e+37	2.37458e+37
60.7519	5.41772e+36	1.8326e+37	2.37437e+37
60.9524	5.43361e+36	1.83396e+37	2.37732e+37
61.1529	5.44623e+36	1.83615e+37	2.38078e+37
61.3534	5.45573e+36	1.84202e+37	2.38759e+37
61.5539	5.46215e+36	1.84704e+37	2.39325e+37
61.7544	5.46993e+36	1.84576e+37	2.39275e+37
61.9549	5.4731e+36	1.84576e+37	2.39307e+37
62.1554	5.4666e+36	1.84534e+37	2.392e+37
62.3559	5.45096e+36	1.83869e+37	2.38378e+37
62.5564	5.43397e+36	1.8328e+37	2.37619e+37
62.7569	5.42602e+36	1.83654e+37	2.37915e+37
62.9574	5.41938e+36	1.84169e+37	2.38363e+37
63.1579	5.40639e+36	1.84001e+37	2.38065e+37
63.3584	5.39403e+36	1.83991e+37	2.37931e+37
63.5589	5.39541e+36	1.84323e+37	2.38277e+37
63.7594	5.40063e+36	1.84316e+37	2.38322e+37
63.9599	5.40287e+36	1.84082e+37	2.38111e+37
64.1604	5.40524e+36	1.83428e+37	2.37481e+37
64.3609	5.40619e+36	1.83389e+37	2.37451e+37
64.5614	5.40909e+36	1.8387e+37	2.37961e+37
64.7619	5.40158e+36	1.83308e+37	2.37324e+37
64.9624	5.38138e+36	1.8304e+37	2.36854e+37
65.1629	5.35871e+36	1.83959e+37	2.37546e+37
65.3634	5.33975e+36	1.84824e+37	2.38221e+37
65.5639	5.32351e+36	1.84706e+37	2.37941e+37
65.7644	5.31415e+36	1.84311e+37	2.37452e+37
65.9649	5.30479e+36	1.84002e+37	2.3705e+37
66.1654	5.28771e+36	1.83418e+37	2.36295e+37
66.3659	5.26317e+36	1.83143e+37	2.35775e+37
66.5664	5.23321e+36	1.83077e+37	2.35409e+37
66.7669	5.2138e+36	1.82889e+37	2.35027e+37
66.9674	5.20094e+36	1.8278e+37	2.34789e+37
67.1679	5.19682e+36	1.82808e+37	2.34777e+37
67.3684	5.19603e+36	1.83275e+37	2.35235e+37
67.5689	5.18934e+36	1.83544e+37	2.35438e+37
67.7694	5.19032e+36	1.83425e+37	2.35328e+37
67.9699	5.18889e+36	1.83267e+37	2.35156e+37
68.1704	5.17655e+36	1.8256e+37	2.34326e+37
68.3709	5.17071e+36	1.82067e+37	2.33775e+37
68.5714	5.17398e+36	1.82408e+37	2.34148e+37
68.7719	5.1797e+36	1.82937e+37	2.34734e+37
68.9724	5.19128e+36	1.83212e+37	2.35125e+37
69.1729	5.1989e+36	1.83233e+37	2.35222e+37
69.3734	5.19764e+36	1.83123e+37	2.35099e+37
69.5739	5.18114e+36	1.83269e+37	2.3508e+37
69.7744	5.17638e+36	1.83308e+37	2.35072e+37
69.9749	5.19026e+36	1.83126e+37	2.35029e+37
70.1754	5.19257e+36	1.83009e+37	2.34935e+37
70.3759	5.19522e+36	1.82832e+37	2.34784e+37
70.5764	5.20241e+36	1.82897e+37	2.34921e+37
70.7769	5.20264e+36	1.82917e+37	2.34943e+37
70.9774	5.19818e+36	1.83035e+37	2.35017e+37
71.1779	5.18548e+36	1.83191e+37	2.35046e+37
71.3784	5.17236e+36	1.82736e+37	2.3446e+37
71.5789	5.1701e+36	1.82514e+37	2.34215e+37
71.7794	5.1699e+36	1.82799e+37	2.34498e+37
71.9799	5.1598e+36	1.83013e+37	2.34611e+37
72.1805	5.14536e+36	1.83138e+37	2.34592e+37
72.381	5.14828e+36	1.83215e+37	2.34698e+37
72.5815	5.16143e+36	1.82847e+37	2.34462e+37
72.782	5.16375e+36	1.82858e+37	2.34496e+37
72.9825	5.15325e+36	1.8343e+37	2.34963e+37
73.183	5.14555e+36	1.83199e+37	2.34655e+37
73.3835	5.13319e+36	1.82944e+37	2.34275e+37
73.584	5.11961e+36	1.83551e+37	2.34748e+37
73.7845	5.12376e+36	1.83547e+37	2.34785e+37
73.985	5.12731e+36	1.83286e+37	2.34559e+37
74.1855	5.14388e+36	1.83204e+37	2.34643e+37
74.386	5.17704e+36	1.8239e+37	2.34161e+37
74.5865	5.19381e+36	1.81768e+37	2.33706e+37
74.787	5.21284e+36	1.81408e+37	2.33537e+37
74.9875	5.24238e+36	1.80963e+37	2.33387e+37
75.188	5.25474e+36	1.80256e+37	2.32804e+37
75.3885	5.26443e+36	1.79613e+37	2.32258e+37
75.589	5.28802e+36	1.79778e+37	2.32659e+37
75.7895	5.30713e+36	1.7999e+37	2.33061e+37
75.99	5.31749e+36	1.79395e+37	2.3257e+37
76.1905	5.32547e+36	1.79138e+37	2.32393e+37
76.391	5.33497e+36	1.79257e+37	2.32606e+37
76.5915	5.35543e+36	1.7938e+37	2.32934e+37
76.792	5.37258e+36	1.79695e+37	2.33421e+37
76.9925	5.36998e+36	1.79708e+37	2.33408e+37
77.193	5.37262e+36	1.79593e+37	2.33319e+37
77.3935	5.38936e+36	1.79202e+37	2.33095e+37
77.594	5.40415e+36	1.79129e+37	2.33171e+37
77.7945	5.4014e+36	1.80825e+37	2.34839e+37
77.995	5.3797e+36	1.83238e+37	2.37035e+37
78.1955	5.37677e+36	1.8383e+37	2.37598e+37
78.396	5.38188e+36	1.84336e+37	2.38154e+37
78.5965	5.37492e+36	1.8349e+37	2.37239e+37
78.797	5.37302e+36	1.81879e+37	2.35609e+37
78.9975	5.37531e+36	1.82603e+37	2.36356e+37
79.198	5.38719e+36	1.81709e+37	2.35581e+37
79.3985	5.41992e+36	1.80297e+37	2.34496e+37
79.599	5.44571e+36	1.78983e+37	2.3344e+37
79.7995	5.46539e+36	1.77724e+37	2.32378e+37
80	5.48874e+36	1.77637e+37	2.32525e+37

## Sheet: Figure 6 - Helicity AR11318
time	braiding contribution	emergence contribution	total helicity
0	0	0	0
0.200501	-1.67299e+37	2.76128e+37	1.08828e+37
0.401003	-2.1921e+36	4.22319e+37	4.00397e+37
0.601504	1.78262e+37	3.29281e+37	5.07541e+37
0.802005	1.06096e+37	4.59241e+37	5.65336e+37
1.00251	2.74831e+37	7.04433e+37	9.79263e+37
1.20301	1.3764e+37	9.62037e+37	1.09968e+38
1.40351	1.47084e+37	1.0868e+38	1.23388e+38
1.60401	3.93954e+37	1.06228e+38	1.45624e+38
1.80451	1.72685e+37	1.30061e+38	1.47329e+38
2.00501	4.14263e+37	1.40738e+38	1.82164e+38
2.20551	6.80381e+37	1.33463e+38	2.01501e+38
2.40602	9.68329e+37	1.39899e+38	2.36732e+38
2.60652	2.33901e+38	1.25178e+38	3.59079e+38
2.80702	4.10301e+38	9.52107e+37	5.05512e+38
3.00752	5.6709e+38	8.0952e+37	6.48042e+38
3.20802	7.26902e+38	1.00693e+38	8.27594e+38
3.40852	8.13026e+38	1.21647e+38	9.34674e+38
3.60902	8.13026e+38	1.21647e+38	9.34674e+38
3.80952	9.1786e+38	1.18e+38	1.03586e+39
4.01003	1.086e+39	1.30377e+38	1.21637e+39
4.21053	1.20685e+39	1.68242e+38	1.37509e+39
4.41103	1.35984e+39	2.17041e+38	1.57688e+39
4.61153	1.55711e+39	3.0206e+38	1.85918e+39
4.81203	1.69659e+39	4.06412e+38	2.103e+39
5.01253	1.83326e+39	5.02559e+38	2.33582e+39
5.21303	2.11101e+39	5.73965e+38	2.68497e+39
5.41353	2.37387e+39	6.24238e+38	2.99811e+39
5.61404	2.56555e+39	6.6595e+38	3.2315e+39
5.81454	2.65946e+39	7.03834e+38	3.3633e+39
6.01504	2.69353e+39	7.40481e+38	3.43402e+39
6.21554	2.77199e+39	7.50687e+38	3.52268e+39
6.41604	2.85771e+39	7.26204e+38	3.58391e+39
6.61654	3.02781e+39	6.84139e+38	3.71195e+39
6.81704	3.25153e+39	6.78491e+38	3.93002e+39
7.01754	3.41688e+39	7.08593e+38	4.12548e+39
7.21805	3.56419e+39	7.18889e+38	4.28308e+39
7.41855	3.69734e+39	7.22529e+38	4.41987e+39
7.61905	3.82712e+39	7.48842e+38	4.57596e+39
7.81955	3.97303e+39	7.65951e+38	4.73898e+39
8.02005	4.06412e+39	7.73987e+38	4.8381e+39
8.22055	4.13244e+39	7.75151e+38	4.90759e+39
8.42105	4.19499e+39	7.54147e+38	4.94914e+39
8.62155	4.20052e+39	7.37554e+38	4.93808e+39
8.82206	4.16661e+39	7.42336e+38	4.90895e+39
9.02256	4.13748e+39	7.54547e+38	4.89203e+39
9.22306	4.17804e+39	7.48615e+38	4.92666e+39
9.42356	4.20484e+39	7.28345e+38	4.93319e+39
9.62406	4.19728e+39	7.16029e+38	4.91331e+39
9.82456	4.24595e+39	7.12444e+38	4.95839e+39
10.0251	4.31589e+39	7.06182e+38	5.02208e+39
10.2256	4.36943e+39	6.93889e+38	5.06332e+39
10.4261	4.39159e+39	6.90414e+38	5.082e+39
10.6266	4.40102e+39	6.92302e+38	5.09332e+39
10.8271	4.41937e+39	6.87055e+38	5.10643e+39
11.0276	4.53226e+39	6.6991e+38	5.20217e+39
11.2281	4.67436e+39	6.57306e+38	5.33167e+39
11.4286	4.76284e+39	6.44259e+38	5.4071e+39
11.6291	4.76189e+39	6.30276e+38	5.39217e+39
11.8296	4.64683e+39	6.2015e+38	5.26698e+39
12.0301	4.5193e+39	5.88993e+38	5.1083e+39
12.2306	4.4616e+39	5.61074e+38	5.02267e+39
12.4311	4.47951e+39	5.53679e+38	5.03319e+39
12.6316	4.61291e+39	5.60047e+38	5.17296e+39
12.8321	4.74712e+39	5.72342e+38	5.31946e+39
13.0326	4.79977e+39	5.80661e+38	5.38043e+39
13.2331	4.9098e+39	6.0275e+38	5.51256e+39
13.4336	5.09407e+39	6.48835e+38	5.7429e+39
13.6341	5.37957e+39	6.9102e+38	6.07059e+39
13.8346	5.71911e+39	7.10059e+38	6.42917e+39
14.0351	5.97819e+39	7.15112e+38	6.6933e+39
14.2356	6.18272e+39	7.19602e+38	6.90232e+39
14.4361	6.40755e+39	7.14097e+38	7.12165e+39
14.6366	6.68662e+39	6.7674e+38	7.36336e+39
14.8371	7.07638e+39	6.24027e+38	7.70041e+39
15.0376	7.46697e+39	5.93593e+38	8.06057e+39
15.2381	7.75896e+39	5.5824e+38	8.3172e+39
15.4386	8.01681e+39	4.93316e+38	8.51013e+39
15.6391	8.25365e+39	4.27142e+38	8.68079e+39
15.8396	8.52956e+39	3.54655e+38	8.88422e+39
16.0401	8.88736e+39	2.85263e+38	9.17262e+39
16.2406	9.15354e+39	2.48645e+38	9.40219e+39
16.4411	9.39789e+39	2.27162e+38	9.62505e+39
16.6416	9.60388e+39	2.15576e+38	9.81946e+39
16.8421	9.68201e+39	1.9552e+38	9.87753e+39
17.0426	9.84184e+39	1.69182e+38	1.0011e+40
17.2431	1.01349e+40	1.43118e+38	1.0278e+40
17.4436	1.0539e+40	1.04039e+38	1.0643e+40
17.6441	1.0985e+40	7.42486e+37	1.10592e+40
17.8446	1.13803e+40	5.49952e+37	1.14353e+40
18.0451	1.17546e+40	3.33223e+37	1.1788e+40
18.2456	1.21791e+40	-2.75805e+37	1.21516e+40
18.4461	1.25775e+40	-6.94666e+37	1.25081e+40
18.6466	1.29727e+40	-2.31807e+37	1.29495e+40
18.8471	1.32261e+40	6.59799e+36	1.32327e+40
19.0476	1.33543e+40	3.73945e+37	1.33917e+40
19.2481	1.3717e+40	1.19613e+38	1.38366e+40
19.4486	1.41947e+40	1.94607e+38	1.43893e+40
19.6491	1.43674e+40	2.74693e+38	1.46421e+40
19.8496	1.45984e+40	2.78025e+38	1.48764e+40
20.0501	1.52196e+40	1.95772e+38	1.54154e+40
20.2506	1.60501e+40	9.5533e+37	1.61457e+40
20.4511	1.68513e+40	4.67427e+37	1.6898e+40
20.6516	1.77631e+40	6.02555e+37	1.78234e+40
20.8521	1.87858e+40	1.01e+38	1.88868e+40
21.0526	1.98845e+40	2.48675e+38	2.01332e+40
21.2531	2.12191e+40	3.88646e+38	2.16078e+40
21.4536	2.2549e+40	5.74611e+38	2.31236e+40
21.6541	2.32086e+40	7.30569e+38	2.39391e+40
21.8546	2.32086e+40	7.30569e+38	2.39391e+40
22.0551	2.32086e+40	7.30569e+38	2.39391e+40
22.2556	2.32086e+40	7.30569e+38	2.39391e+40
22.4561	2.32086e+40	7.30569e+38	2.39391e+40
22.6566	2.32086e+40	7.30569e+38	2.39391e+40
22.8571	2.32086e+40	7.30569e+38	2.39391e+40
23.0576	2.32086e+40	7.30569e+38	2.39391e+40
23.2581	2.32086e+40	7.30569e+38	2.39391e+40
23.4586	2.32086e+40	7.30569e+38	2.39391e+40
23.6591	2.32086e+40	7.30569e+38	2.39391e+40
23.8596	2.32086e+40	7.30569e+38	2.39391e+40
24.0602	2.32086e+40	7.30569e+38	2.39391e+40
24.2607	2.32086e+40	7.30569e+38	2.39391e+40
24.4612	2.32086e+40	7.30569e+38	2.39391e+40
24.6617	2.32086e+40	7.30569e+38	2.39391e+40
24.8622	2.32086e+40	7.30569e+38	2.39391e+40
25.0627	2.32086e+40	7.30569e+38	2.39391e+40
25.2632	2.32086e+40	7.30569e+38	2.39391e+40
25.4637	2.32086e+40	7.30569e+38	2.39391e+40
25.6642	2.32086e+40	7.30569e+38	2.39391e+40
25.8647	2.32086e+40	7.30569e+38	2.39391e+40
26.0652	2.32086e+40	7.30569e+38	2.39391e+40
26.2657	2.32086e+40	7.30569e+38	2.39391e+40
26.4662	2.32086e+40	7.30569e+38	2.39391e+40
26.6667	2.32086e+40	7.30569e+38	2.39391e+40
26.8672	2.32086e+40	7.30569e+38	2.39391e+40
27.0677	2.32086e+40	7.30569e+38	2.39391e+40
27.2682	2.32086e+40	7.30569e+38	2.39391e+40
27.4687	2.32086e+40	7.30569e+38	2.39391e+40
27.6692	2.32086e+40	7.30569e+38	2.39391e+40
27.8697	2.32086e+40	7.30569e+38	2.39391e+40
28.0702	2.32086e+40	7.30569e+38	2.39391e+40
28.2707	2.32086e+40	7.30569e+38	2.39391e+40
28.4712	2.32086e+40	7.30569e+38	2.39391e+40
28.6717	2.32086e+40	7.30569e+38	2.39391e+40
28.8722	2.32086e+40	7.30569e+38	2.39391e+40
29.0727	2.43305e+40	8.35506e+38	2.5166e+40
29.2732	2.70162e+40	1.29145e+39	2.83076e+40
29.4737	2.96504e+40	1.85881e+39	3.15092e+40
29.6742	3.22841e+40	2.17021e+39	3.44543e+40
29.8747	3.50428e+40	2.42348e+39	3.74663e+40
30.0752	3.73817e+40	2.94242e+39	4.03241e+40
30.2757	3.93175e+40	3.60419e+39	4.29217e+40
30.4762	4.09424e+40	4.12299e+39	4.50654e+40
30.6767	4.24561e+40	4.63735e+39	4.70935e+40
30.8772	4.31178e+40	5.05863e+39	4.81765e+40
31.0777	4.37622e+40	5.38182e+39	4.9144e+40
31.2782	4.54659e+40	5.66661e+39	5.11325e+40
31.4787	4.8011e+40	5.9122e+39	5.39232e+40
31.6792	5.09841e+40	6.20669e+39	5.71908e+40
31.8797	5.38705e+40	6.46677e+39	6.03373e+40
32.0802	5.67713e+40	6.82384e+39	6.35952e+40
32.2807	5.93047e+40	7.23659e+39	6.65413e+40
32.4812	6.13833e+40	7.48423e+39	6.88675e+40
32.6817	6.42098e+40	7.69379e+39	7.19036e+40
32.8822	6.77726e+40	8.00225e+39	7.57748e+40
33.0827	7.13602e+40	8.3791e+39	7.97393e+40
33.2832	7.49767e+40	8.69352e+39	8.36702e+40
33.4837	7.87099e+40	8.9953e+39	8.77052e+40
33.6842	8.22415e+40	9.30636e+39	9.15478e+40
33.8847	8.50717e+40	9.61424e+39	9.46859e+40
34.0852	8.82058e+40	1.00698e+40	9.82756e+40
34.2857	9.21407e+40	1.05805e+40	1.02721e+41
34.4862	9.60624e+40	1.09346e+40	1.06997e+41
34.6867	9.936e+40	1.12882e+40	1.10648e+41
34.8872	1.02209e+41	1.17645e+40	1.13974e+41
35.0877	1.05187e+41	1.22311e+40	1.17418e+41
35.2882	1.08731e+41	1.2492e+40	1.21223e+41
35.4887	1.12391e+41	1.27896e+40	1.2518e+41
35.6892	1.15701e+41	1.33679e+40	1.29069e+41
35.8897	1.19424e+41	1.39362e+40	1.3336e+41
36.0902	1.23464e+41	1.4434e+40	1.37898e+41
36.2907	1.27609e+41	1.49683e+40	1.42577e+41
36.4912	1.31689e+41	1.53113e+40	1.47e+41
36.6917	1.35495e+41	1.55852e+40	1.51081e+41
36.8922	1.39171e+41	1.59735e+40	1.55145e+41
37.0927	1.42789e+41	1.63822e+40	1.59172e+41
37.2932	1.46357e+41	1.6754e+40	1.63111e+41
37.4937	1.49585e+41	1.71017e+40	1.66686e+41
37.6942	1.5233e+41	1.76777e+40	1.70008e+41
37.8947	1.54989e+41	1.80175e+40	1.73006e+41
38.0952	1.57967e+41	1.81065e+40	1.76074e+41
38.2957	1.6065e+41	1.83773e+40	1.79027e+41
38.4962	1.63104e+41	1.87563e+40	1.81861e+41
38.6967	1.65864e+41	1.91758e+40	1.8504e+41
38.8972	1.68164e+41	1.96585e+40	1.87823e+41
39.0977	1.69928e+41	2.01622e+40	1.90091e+41
39.2982	1.71727e+41	2.06677e+40	1.92394e+41
39.4987	1.73945e+41	2.11648e+40	1.9511e+41
39.6992	1.7638e+41	2.1691e+40	1.98071e+41
39.8997	1.78654e+41	2.22126e+40	2.00866e+41
40.1003	1.81491e+41	2.2634e+40	2.04125e+41
40.3008	1.84861e+41	2.31573e+40	2.08018e+41
40.5013	1.87929e+41	2.35876e+40	2.11517e+41
40.7018	1.90371e+41	2.3827e+40	2.14198e+41
40.9023	1.92476e+41	2.42266e+40	2.16703e+41
41.1028	1.9529e+41	2.46991e+40	2.19989e+41
41.3033	1.98451e+41	2.51453e+40	2.23596e+41
41.5038	2.00332e+41	2.55351e+40	2.25867e+41
41.7043	2.01389e+41	2.60003e+40	2.27389e+41
41.9048	2.03076e+41	2.66006e+40	2.29677e+41
42.1053	2.05317e+41	2.72325e+40	2.3255e+41
42.3058	2.07863e+41	2.77034e+40	2.35567e+41
42.5063	2.10974e+41	2.80346e+40	2.39009e+41
42.7068	2.13562e+41	2.83852e+40	2.41947e+41
42.9073	2.15156e+41	2.87502e+40	2.43906e+41
43.1078	2.17139e+41	2.93467e+40	2.46486e+41
43.3083	2.19528e+41	3.00574e+40	2.49585e+41
43.5088	2.22148e+41	3.06591e+40	2.52807e+41
43.7093	2.25226e+41	3.11317e+40	2.56358e+41
43.9098	2.28562e+41	3.14413e+40	2.60003e+41
44.1103	2.31679e+41	3.16858e+40	2.63365e+41
44.3108	2.34221e+41	3.19713e+40	2.66193e+41
44.5113	2.37052e+41	3.23299e+40	2.69381e+41
44.7118	2.40479e+41	3.26992e+40	2.73178e+41
44.9123	2.44123e+41	3.30079e+40	2.77131e+41
45.1128	2.47814e+41	3.33621e+40	2.81176e+41
45.3133	2.51919e+41	3.36625e+40	2.85582e+41
45.5138	2.56318e+41	3.39441e+40	2.90262e+41
45.7143	2.60594e+41	3.42156e+40	2.9481e+41
45.9148	2.64856e+41	3.43531e+40	2.99209e+41
46.1153	2.68883e+41	3.45027e+40	3.03386e+41
46.3158	2.72747e+41	3.47035e+40	3.0745e+41
46.5163	2.76263e+41	3.49072e+40	3.1117e+41
46.7168	2.79568e+41	3.50911e+40	3.1466e+41
46.9173	2.82858e+41	3.531e+40	3.18168e+41
47.1178	2.85728e+41	3.54855e+40	3.21213e+41
47.3183	2.88616e+41	3.55618e+40	3.24177e+41
47.5188	2.91901e+41	3.57073e+40	3.27608e+41
47.7193	2.95333e+41	3.58865e+40	3.3122e+41
47.9198	2.98448e+41	3.59456e+40	3.34394e+41
48.1203	3.0113e+41	3.59722e+40	3.37102e+41
48.3208	3.03869e+41	3.60967e+40	3.39966e+41
48.5213	3.06884e+41	3.61942e+40	3.43078e+41
48.7218	3.10387e+41	3.63052e+40	3.46692e+41
48.9223	3.14231e+41	3.63466e+40	3.50577e+41
49.1228	3.18425e+41	3.63701e+40	3.54795e+41
49.3233	3.2249e+41	3.64932e+40	3.58984e+41
49.5238	3.26169e+41	3.65604e+40	3.62729e+41
49.7243	3.29639e+41	3.6647e+40	3.66286e+41
49.9248	3.32481e+41	3.69023e+40	3.69383e+41
50.1253	3.35475e+41	3.72064e+40	3.72682e+41
50.3258	3.38707e+41	3.74408e+40	3.76148e+41
50.5263	3.41569e+41	3.76694e+40	3.79238e+41
50.7268	3.44565e+41	3.78675e+40	3.82433e+41
50.9273	3.47817e+41	3.79539e+40	3.85771e+41
51.1278	3.50821e+41	3.8167e+40	3.88988e+41
51.3283	3.5344e+41	3.85538e+40	3.91994e+41
51.5288	3.55966e+41	3.87455e+40	3.94712e+41
51.7293	3.58383e+41	3.91164e+40	3.97499e+41
51.9298	3.61867e+41	3.95622e+40	4.01429e+41
52.1303	3.65984e+41	3.98761e+40	4.0586e+41
52.3308	3.69114e+41	4.03315e+40	4.09446e+41
52.5313	3.72443e+41	4.06686e+40	4.13111e+41
52.7318	3.75981e+41	4.079e+40	4.16771e+41
52.9323	3.78705e+41	4.0839e+40	4.19544e+41
53.1328	3.80899e+41	4.08577e+40	4.21756e+41
53.3333	3.8319e+41	4.08884e+40	4.24079e+41
53.5338	3.85711e+41	4.1032e+40	4.26743e+41
53.7343	3.88227e+41	4.12153e+40	4.29442e+41
53.9348	3.90954e+41	4.13333e+40	4.32287e+41
54.1353	3.94421e+41	4.14842e+40	4.35906e+41
54.3358	3.98427e+41	4.15654e+40	4.39993e+41
54.5363	4.01938e+41	4.16196e+40	4.43558e+41
54.7368	4.04779e+41	4.1723e+40	4.46502e+41
54.9373	4.07242e+41	4.17267e+40	4.48969e+41
55.1378	4.09187e+41	4.17357e+40	4.50923e+41
55.3383	4.1153e+41	4.17815e+40	4.53311e+41
55.5388	4.14556e+41	4.19855e+40	4.56542e+41
55.7393	4.17466e+41	4.23168e+40	4.59783e+41
55.9398	4.20105e+41	4.24889e+40	4.62594e+41
56.1404	4.22334e+41	4.24773e+40	4.64812e+41
56.3409	4.24438e+41	4.2553e+40	4.66991e+41
56.5414	4.26262e+41	4.27205e+40	4.68983e+41
56.7419	4.27688e+41	4.2703e+40	4.70391e+41
56.9424	4.29431e+41	4.27694e+40	4.72201e+41
57.1429	4.31336e+41	4.30038e+40	4.7434e+41
57.3434	4.33503e+41	4.31823e+40	4.76685e+41
57.5439	4.3624e+41	4.33615e+40	4.79601e+41
57.7444	4.39436e+41	4.35556e+40	4.82991e+41
57.9449	4.42644e+41	4.36318e+40	4.86276e+41
58.1454	4.45051e+41	4.36466e+40	4.88698e+41
58.3459	4.46576e+41	4.36582e+40	4.90234e+41
58.5464	4.47781e+41	4.36505e+40	4.91432e+41
58.7469	4.49078e+41	4.35842e+40	4.92662e+41
58.9474	4.50595e+41	4.3511e+40	4.94106e+41
59.1479	4.52337e+41	4.35929e+40	4.95929e+41
59.3484	4.54003e+41	4.37084e+40	4.97711e+41
59.5489	4.55052e+41	4.36459e+40	4.98698e+41
59.7494	4.5514e+41	4.36416e+40	4.98782e+41
59.9499	4.54609e+41	4.37243e+40	4.98333e+41
60.1504	4.5435e+41	4.37167e+40	4.98067e+41
60.3509	4.54527e+41	4.37564e+40	4.98284e+41
60.5514	4.55385e+41	4.38274e+40	4.99212e+41
60.7519	4.56678e+41	4.39087e+40	5.00587e+41
60.9524	4.57632e+41	4.40055e+40	5.01637e+41
61.1529	4.58431e+41	4.40101e+40	5.02441e+41
61.3534	4.59259e+41	4.40137e+40	5.03273e+41
61.5539	4.59902e+41	4.41957e+40	5.04097e+41
61.7544	4.60805e+41	4.43286e+40	5.05134e+41
61.9549	4.61711e+41	4.42879e+40	5.05999e+41
62.1554	4.61473e+41	4.43123e+40	5.05785e+41
62.3559	4.60649e+41	4.44351e+40	5.05084e+41
62.5564	4.60194e+41	4.45406e+40	5.04735e+41
62.7569	4.60195e+41	4.471e+40	5.04905e+41
62.9574	4.60262e+41	4.49143e+40	5.05176e+41
63.1579	4.59912e+41	4.50412e+40	5.04953e+41
63.3584	4.59225e+41	4.52097e+40	5.04435e+41
63.5589	4.59088e+41	4.53667e+40	5.04455e+41
63.7594	4.59162e+41	4.54022e+40	5.04564e+41
63.9599	4.59382e+41	4.54122e+40	5.04795e+41
64.1604	4.59635e+41	4.5411e+40	5.05046e+41
64.3609	4.60094e+41	4.55588e+40	5.05652e+41
64.5614	4.60973e+41	4.57157e+40	5.06689e+41
64.7619	4.61301e+41	4.57198e+40	5.07021e+41
64.9624	4.61071e+41	4.58866e+40	5.06958e+41
65.1629	4.60673e+41	4.62156e+40	5.06888e+41
65.3634	4.60063e+41	4.64458e+40	5.06509e+41
65.5639	4.59144e+41	4.64632e+40	5.05607e+41
65.7644	4.58756e+41	4.63872e+40	5.05143e+41
65.9649	4.59036e+41	4.62923e+40	5.05329e+41
66.1654	4.59036e+41	4.62733e+40	5.05309e+41
66.3659	4.58466e+41	4.64158e+40	5.04881e+41
66.5664	4.57794e+41	4.66833e+40	5.04477e+41
66.7669	4.57681e+41	4.69328e+40	5.04614e+41
66.9674	4.57786e+41	4.70339e+40	5.0482e+41
67.1679	4.58099e+41	4.69851e+40	5.05084e+41
67.3684	4.58266e+41	4.69596e+40	5.05226e+41
67.5689	4.57981e+41	4.71212e+40	5.05102e+41
67.7694	4.58328e+41	4.73235e+40	5.05651e+41
67.9699	4.58653e+41	4.74704e+40	5.06124e+41
68.1704	4.58231e+41	4.75971e+40	5.05828e+41
68.3709	4.58144e+41	4.77103e+40	5.05854e+41
68.5714	4.58525e+41	4.78018e+40	5.06327e+41
68.7719	4.58814e+41	4.78328e+40	5.06647e+41
68.9724	4.59144e+41	4.78231e+40	5.06967e+41
69.1729	4.59642e+41	4.77617e+40	5.07404e+41
69.3734	4.60094e+41	4.76367e+40	5.07731e+41
69.5739	4.59912e+41	4.7687e+40	5.07599e+41
69.7744	4.60226e+41	4.77264e+40	5.07952e+41
69.9749	4.61214e+41	4.77316e+40	5.08945e+41
70.1754	4.61661e+41	4.78892e+40	5.0955e+41
70.3759	4.62242e+41	4.79433e+40	5.10185e+41
70.5764	4.63174e+41	4.79137e+40	5.11088e+41
70.7769	4.63776e+41	4.79552e+40	5.11731e+41
70.9774	4.64137e+41	4.79758e+40	5.12113e+41
71.1779	4.63812e+41	4.802e+40	5.11832e+41
71.3784	4.63384e+41	4.81286e+40	5.11512e+41
71.5789	4.63731e+41	4.81453e+40	5.11876e+41
71.7794	4.64517e+41	4.81855e+40	5.12702e+41
71.9799	4.65276e+41	4.83153e+40	5.13592e+41
72.1805	4.6564e+41	4.8455e+40	5.14095e+41
72.381	4.6616e+41	4.85699e+40	5.1473e+41
72.5815	4.67099e+41	4.86419e+40	5.15741e+41
72.782	4.67991e+41	4.86538e+40	5.16645e+41
72.9825	4.68785e+41	4.87838e+40	5.17569e+41
73.183	4.69612e+41	4.90268e+40	5.18638e+41
73.3835	4.70163e+41	4.91723e+40	5.19335e+41
73.584	4.70792e+41	4.94085e+40	5.20201e+41
73.7845	4.71953e+41	4.96332e+40	5.21586e+41
73.985	4.72966e+41	4.97952e+40	5.22762e+41
74.1855	4.74639e+41	4.98656e+40	5.24504e+41
74.386	4.76869e+41	4.98303e+40	5.26699e+41
74.5865	4.78894e+41	4.98874e+40	5.28781e+41
74.787	4.80814e+41	4.99561e+40	5.3077e+41
74.9875	4.82613e+41	5.00183e+40	5.32632e+41
75.188	4.84316e+41	5.00328e+40	5.34349e+41
75.3885	4.85717e+41	5.00559e+40	5.35773e+41
75.589	4.87268e+41	5.0202e+40	5.3747e+41
75.7895	4.88868e+41	5.03704e+40	5.39239e+41
75.99	4.90399e+41	5.0483e+40	5.40882e+41
76.1905	4.9202e+41	5.06744e+40	5.42694e+41
76.391	4.93617e+41	5.0783e+40	5.444e+41
76.5915	4.9548e+41	5.07017e+40	5.46181e+41
76.792	4.97724e+41	5.06535e+40	5.48377e+41
76.9925	4.99771e+41	5.06759e+40	5.50447e+41
77.193	5.01564e+41	5.07418e+40	5.52306e+41
77.3935	5.03691e+41	5.07552e+40	5.54446e+41
77.594	5.05947e+41	5.08842e+40	5.56831e+41
77.7945	5.07499e+41	5.10493e+40	5.58548e+41
77.995	5.08553e+41	5.11555e+40	5.59709e+41
78.1955	5.10545e+41	5.13196e+40	5.61865e+41
78.396	5.12753e+41	5.14679e+40	5.64221e+41
78.5965	5.14203e+41	5.14772e+40	5.6568e+41
78.797	5.15737e+41	5.13724e+40	5.67109e+41
78.9975	5.17052e+41	5.1226e+40	5.68278e+41
79.198	5.18087e+41	5.10809e+40	5.69168e+41
79.3985	5.19742e+41	5.10442e+40	5.70786e+41
79.599	5.22094e+41	5.0939e+40	5.73033e+41
79.7995	5.24935e+41	5.0897e+40	5.75832e+41
80	5.27433e+41	5.10191e+40	5.78452e+41

## Sheet: Figure 8 - Winding AR12203
time	braiding contribution	emergence contribution	total winding
0	0	0	0
0.200501	-3083420	4030175	946745
0.401003	-4984098	4899720	-84390
0.601504	-4434888	1968290	-2466620
0.802005	-3285520	-13466510	-16752070
1.00251	-2.19534e+06	-19764105	-21959495
1.20301	-1.97986e+06	-28962150	-30942070
1.40351	-2.6117e+06	-44886870	-47498635
1.60401	-4.20977e+06	-47603890	-5.18137e+07
1.80451	-4.54436e+06	-50401285	-54945717
2.00501	-4.39494e+06	-52405365	-56800382
2.20551	-5.01926e+06	-48233545	-53252887
2.40602	-5.19043e+06	-42959545	-48150062
2.60652	-4.04719e+06	-40671516	-4.47188e+07
2.80702	-4.4224e+06	-40884052	-45306544
3.00752	-5.2234e+06	-36588057	-41811549
3.20802	-5.27639e+06	-37282362	-42558854
3.40852	-5.45868e+06	-46347367	-51806169
3.60902	-5.38516e+06	-52946247	-58331519
3.80952	-4.06473e+06	-58799072	-62863919
4.01003	-1.12583e+06	-62535027	-63660984
4.21053	-1.08097e+06	-66525602	-67606684
4.41103	-1.71479e+06	-73876352	-75591249
4.61153	-1.13474e+06	-76715437	-77850289
4.81203	-1.28099e+06	-73468327	-74749429
5.01253	-1.1629e+06	-76371682	-77534694
5.21303	-1.66638e+06	-81676950	-83343449
5.41353	-3.29571e+06	-77003123	-80298954
5.61404	-4.12151e+06	-76347888	-80469519
5.81454	-4.36231e+06	-74715398	-79077784
6.01504	-6.12931e+06	-74420248	-80549584
6.21554	-9.19502e+06	-81863663	-91058709
6.41604	-9.40755e+06	-86705173	-96112754
6.61654	-7.99507e+06	-80148418	-88143524
6.81704	-7.23156e+06	-76324968	-83556549
7.01754	-7.95371e+06	-81310603	-89264314
7.21805	-1.00398e+07	-77450158	-87489979
7.41855	-1.10335e+07	-67024828	-78058354
7.61905	-1.18675e+07	-70164678	-82032254
7.81955	-1.18358e+07	-83041628	-94877469
8.02005	-9.45188e+06	-81795318	-91247234
8.22055	-6.97083e+06	-75466618	-82437489
8.42105	-6.09474e+06	-69848068	-75942854
8.62155	-4.95608e+06	-64105978	-69062109
8.82206	-3.65413e+06	-61072978	-64727154
9.02256	-2.18665e+06	-68397808	-70584504
9.22306	-1.5154e+06	-7.66988e+07	-78214214
9.42356	-2.80643e+06	-74187246	-76993704
9.62406	-2.57643e+06	-68114271	-70690729
9.82456	-2.15718e+06	-6.44683e+07	-6.66255e+07
10.0251	-4.67052e+06	-59736121	-64406671
10.2256	-7.29972e+06	-57530046	-64829786
10.4261	-8.6958e+06	-58459581	-67155411
10.6266	-9.15897e+06	-52195496	-61354511
10.8271	-1.01479e+07	-40444296	-50592261
11.0276	-1.25445e+07	-25145096	-37689661
11.2281	-1.43958e+07	-17471106	-31867031
11.4286	-1.49292e+07	-13765426	-28694681
11.6291	-1.67674e+07	-11777826	-28545326
11.8296	-2.15968e+07	-12130631	-33727531
12.0301	-24821413	-7483871	-32305396
12.2306	-2.62653e+07	-6710361	-32975806
12.4311	-2.79023e+07	-9721266	-37623696
12.6316	-2.6912e+07	-13968286	-40880396
12.8321	-2.49649e+07	-18613416	-43578461
13.0326	-2.48405e+07	-26495466	-51336081
13.2331	-2.68398e+07	-20902366	-47742281
13.4336	-2.85288e+07	-17254316	-45783231
13.6341	-2.78051e+07	-29432791	-57238081
13.8346	-2.80538e+07	-31310571	-59364536
14.0351	-3.0577e+07	-30357281	-60934451
14.2356	-3.27187e+07	-28351306	-61070151
14.4361	-3.2779e+07	-26001211	-58780357
14.6366	-3.17323e+07	-27248861	-58981311
14.8371	-2.95213e+07	-26731166	-56252689
15.0376	-27385131	-30426111	-57811434
15.2381	-2.60591e+07	-42627816	-68687089
15.4386	-2.47235e+07	-48393461	-73117084
15.6391	-2.43995e+07	-44285591	-68685249
15.8396	-2.35991e+07	-45979256	-69578489
16.0401	-2.44094e+07	-50740466	-75150004
16.2406	-2.57161e+07	-57789746	-83505999
16.4411	-2.56497e+07	-60285046	-85934874
16.6416	-2.76421e+07	-51872671	-79514834
16.8421	-2.86594e+07	-45982791	-74642314
17.0426	-2.65436e+07	-49995386	-76539014
17.2431	-2.33623e+07	-55787341	-79149734
17.4436	-2.13152e+07	-59053666	-80368944
17.6441	-2.10663e+07	-56488786	-77555089
17.8446	-20215087	-49378041	-69593159
18.0451	-18490197	-48726421	-6.72167e+07
18.2456	-17856411	-47017361	-64873806
18.4461	-18484913	-39914586	-58399531
18.6466	-18183421	-41191646	-59375116
18.8471	-18291211	-44086371	-62377651
19.0476	-1.9321e+07	-39307096	-58628166
19.2481	-20625498	-3.73411e+07	-57966691
19.4486	-22122289	-41712467	-63834836
19.6491	-25370185	-41566687	-66936951
19.8496	-27456830	-37750440	-65207349
20.0501	-25683610	-41202788	-66886472
20.2506	-23059955	-44814068	-67874092
20.4511	-20852895	-40278313	-61131312
20.6516	-20392164	-3.5635e+07	-56027347
20.8521	-2.02497e+07	-37172048	-57421917
21.0526	-18514023	-38762676	-57276832
21.2531	-15594833	-41570184	-57165152
21.4536	-13338918	-48004559	-61343612
21.6541	-10900268	-50509659	-61410062
21.8546	-8221408	-43447684	-51669192
22.0551	-6077953	-41767924	-47845942
22.2556	-2898253	-40760639	-43658942
22.4561	1998267	-30399764	-28401492
22.6566	6678657	-25873539	-19194832
22.8571	8867744	-33393964	-24526122
23.0576	9997271	-34456814	-24459372
23.2581	1.06532e+07	-29974034	-19320622
23.4586	11456456	-29587069	-18130417
23.6591	1.21873e+07	-26830054	-14642512
23.8596	12515003	-32455174	-19940012
24.0602	1.25365e+07	-37807524	-25270882
24.2607	13671853	-29235074	-15563102
24.4612	1.53378e+07	-20339439	-5001562
24.6617	1.63005e+07	-1.84262e+07	-2125512
24.8622	1.84223e+07	-24586353	-6163947
25.0627	1.94514e+07	-25736808	-6285277
25.2632	1.8801e+07	-15299363	3501788
25.4637	1.90491e+07	-11038743	8010473
25.6642	1.99128e+07	-9662603	10250333
25.8647	2.03397e+07	-2134153	18205658
26.0652	2.04983e+07	2326356	22824753
26.2657	2.08046e+07	8742135	29546898
26.4662	2.19063e+07	1.5815e+07	37721438
26.6667	2.33624e+07	13367528	36730078
26.8672	2.54792e+07	11538463	37017893
27.0677	2.70676e+07	16060403	43128193
27.2682	2.8284e+07	33659418	61943528
27.4687	2.77708e+07	54110168	81881028
27.6692	2.58372e+07	64171528	90008768
27.8697	2.58869e+07	73899188	99786158
28.0702	2.6448e+07	75061188	101509303
28.2707	2.59524e+07	66244223	92196793
28.4712	2.42624e+07	64534088	88796653
28.6717	2.37387e+07	63846008	87584883
28.8722	2.40039e+07	62945673	86949743
29.0727	2.33144e+07	70666148	93980638
29.2732	2.31057e+07	77468758	100574523
29.4737	2.47464e+07	93168668	117915208
29.6742	2.65357e+07	1.08345e+08	134881168
29.8747	2.79819e+07	98891907	126873928
30.0752	2.92394e+07	99324707	128564178
30.2757	2.83592e+07	97984757	126343978
30.4762	2.86707e+07	88157927	116828698
30.6767	3.09319e+07	94752337	125684368
30.8772	3.27902e+07	97888497	130678843
31.0777	3.44169e+07	95109557	1.29527e+08
31.2782	3.54286e+07	87203897	122632595
31.4787	3.52469e+07	70235297	105482245
31.6792	3.43553e+07	54205797	88561095
31.8797	3.48975e+07	26577447	61474995
32.0802	3.62266e+07	-12158753	24067845
32.2807	3.68666e+07	-37721853	-855305
32.4812	3.79629e+07	-66829203	-28866405
32.6817	3.89385e+07	-96563403	-57625005
32.8822	3.93983e+07	-123781703	-84383455
33.0827	39655237	-162080903	-122425705
33.2832	3.81661e+07	-200468203	-162302155
33.4837	3.53643e+07	-238884653	-203520455
33.6842	3.19893e+07	-274067503	-242078305
33.8847	2.90384e+07	-310189403	-281151105
34.0852	2.6981e+07	-337710003	-310729005
34.2857	2.61857e+07	-376513703	-350327955
34.4862	2.66616e+07	-428400853	-401739255
34.6867	2.60615e+07	-467284053	-441222555
34.8872	2.49932e+07	-483337318	-458344200
35.0877	2.48402e+07	-484988433	-460148290
35.2882	2.36121e+07	-510566683	-486954585
35.4887	2.0971e+07	-554140833	-533169835
35.6892	1.76522e+07	-600281683	-582629485
35.8897	1.30215e+07	-668721583	-655699985
36.0902	7.21815e+06	-772165183	-764946985
36.2907	804913	-870314033	-869509135
36.4912	-5.06466e+06	-933126933	-938191635
36.6917	-1.18111e+07	-1003141183	-1014952485
36.8922	-1.93915e+07	-1088315933	-1107707635
37.0927	-2.63032e+07	-1154049033	-1180352485
37.2932	-3.35917e+07	-1207479733	-1241071685
37.4937	-4.09543e+07	-1247034533	-1287989035
37.6942	-4.66296e+07	-1285972333	-1332602185
37.8947	-5.18521e+07	-1335852733	-1387705085
38.0952	-5.72668e+07	-1411175483	-1468442685
38.2957	-6.12436e+07	-1491448483	-1552692785
38.4962	-6.63516e+07	-1541510033	-1607862285
38.6967	-7.34629e+07	-1582300783	-1655764385
38.8972	-8.06429e+07	-1622290233	-1702933785
39.0977	-8.86987e+07	-1666158333	-1754857635
39.2982	-9.60001e+07	-1729180983	-1825181635
39.4987	-1.007e+08	-1832873783	-1933573985
39.6992	-1.03657e+08	-1952074283	-2055731485
39.8997	-1.06303e+08	-2051040583	-2157343035
40.1003	-1.10216e+08	-2194232883	-2304448585
40.3008	-1.14084e+08	-2343891383	-2457975585
40.5013	-1.19151e+08	-2443229183	-2562380585
40.7018	-1.2328e+08	-2522085633	-2645366485
40.9023	-1.25343e+08	-2591281983	-2716625835
41.1028	-1.29276e+08	-2660260833	-2789537785
41.3033	-1.33425e+08	-2739840633	-2873266285
41.5038	-1.37489e+08	-2833619533	-2971108735
41.7043	-1.42574e+08	-2927331133	-3069905685
41.9048	-1.4691e+08	-3025483583	-3172393685
42.1053	-1.52341e+08	-3116316433	-3268657285
42.3058	-1.58607e+08	-3181411283	-3340018585
42.5063	-1.63217e+08	-3235582183	-3398798985
42.7068	-1.66166e+08	-3273568933	-3439734435
42.9073	-1.67492e+08	-3287073583	-3454565585
43.1078	-1.68391e+08	-3326362833	-3494753635
43.3083	-1.72172e+08	-3387726033	-3559898535
43.5088	-1.789e+08	-3448492733	-3627392485
43.7093	-1.82612e+08	-3516415733	-3699027385
43.9098	-1.83749e+08	-3578061733	-3761810485
44.1103	-1.85403e+08	-3629181633	-3814584135
44.3108	-1.86534e+08	-3693088333	-3879622185
44.5113	-1.85338e+08	-3760160883	-3945499435
44.7118	-1.84292e+08	-3843458083	-4027750885
44.9123	-1.84924e+08	-3928890333	-4113815435
45.1128	-1.85044e+08	-3974150033	-4159194835
45.3133	-1.84654e+08	-4002135233	-4186790435
45.5138	-1.84057e+08	-4023923483	-4207981435
45.7143	-1.84576e+08	-4065504933	-4250081235
45.9148	-1.8392e+08	-4147529033	-4331449635
46.1153	-1.80382e+08	-4218155483	-4398538035
46.3158	-1.76285e+08	-4261916683	-4438202585
46.5163	-1.73394e+08	-4313191633	-4486586585
46.7168	-1.70595e+08	-4348788233	-4519383570
46.9173	-1.65185e+08	-4369573983	-4534759305
47.1178	-1.58401e+08	-4411121583	-4569523155
47.3183	-1.53656e+08	-4446767633	-4600424255
47.5188	-1.51685e+08	-4495924583	-4647609655
47.7193	-1.50857e+08	-4586702083	-4737558955
47.9198	-1.49827e+08	-4678924783	-4828752255
48.1203	-1.49521e+08	-4750779433	-4900301155
48.3208	-1.47586e+08	-4809656233	-4957242005
48.5213	-1.4286e+08	-4854048133	-4996908155
48.7218	-1.38287e+08	-4926595383	-5064882455
48.9223	-1.33875e+08	-4998332283	-5132206805
49.1228	-1.29436e+08	-5037027333	-5166463005
49.3233	-1.23877e+08	-5102853883	-5226730455
49.5238	-1.19026e+08	-5169105433	-5288131405
49.7243	-1.13998e+08	-5259120583	-5373118755
49.9248	-1.07655e+08	-5372926133	-5480581205
50.1253	-1.01987e+08	-5441921183	-5543907505
50.3258	-9.54214e+07	-5498025133	-5593446105
50.5263	-8.98611e+07	-5558956283	-5648816955
50.7268	-8.90741e+07	-5614837933	-5703911605
50.9273	-8.94559e+07	-5663719683	-5753175205
51.1278	-8.9044e+07	-5709761433	-5798805055
51.3283	-9.00816e+07	-5751352333	-5841433555
51.5288	-9.15167e+07	-5801877733	-5893394105
51.7293	-8.91765e+07	-5852339783	-5941515855
51.9298	-8.47372e+07	-5871120133	-5955856965
52.1303	-8.27598e+07	-5891523283	-5974282675
52.3308	-8.12968e+07	-5916393533	-5997689875
52.5313	-7.71512e+07	-5940614833	-6017765575
52.7318	-7.2088e+07	-5957982218	-6030069820
52.9323	-6.95786e+07	-6001355103	-6070933265
53.1328	-6.57737e+07	-6063595003	-6129368265
53.3333	-6.09785e+07	-6104512403	-6165490515
53.5338	-5.9407e+07	-6128948353	-6188354965
53.7343	-5.82063e+07	-6139731503	-6197937490
53.9348	-5.5579e+07	-6160978403	-6216557065
54.1353	-5.35779e+07	-6191723303	-6245300965
54.3358	-5.32713e+07	-6197663353	-6250934365
54.5363	-5.363e+07	-6204544603	-6258174315
54.7368	-5.64714e+07	-6230779403	-6287250565
54.9373	-6.44827e+07	-6244709808	-6309192315
55.1378	-7.21257e+07	-6259394963	-6331520465
55.3383	-7.72333e+07	-6264569863	-6341802900
55.5388	-8.12013e+07	-6274568213	-6355769185
55.7393	-8.48003e+07	-6280423613	-6365223635
55.9398	-8.85759e+07	-6287589163	-6376164835
56.1404	-9.04001e+07	-6320287413	-6410687235
56.3409	-9.1917e+07	-6343236713	-6435153485
56.5414	-9.01244e+07	-6353931678	-6.44406e+09
56.7419	-8.60954e+07	-6360229878	-6446325059
56.9424	-8.50812e+07	-6362500683	-6447581669
57.1429	-8.28011e+07	-6349358403	-6432159224
57.3434	-7.95796e+07	-6331305753	-6410885124
57.5439	-8.08333e+07	-6330366163	-6411199274
57.7444	-8.38896e+07	-6334406933	-6.4183e+09
57.9449	-8.63516e+07	-6324663843	-6411015213
58.1454	-8.77683e+07	-6323722243	-6411490313
58.3459	-8.70719e+07	-6316357893	-6403429613
58.5464	-8.53517e+07	-6308768693	-6394120263
58.7469	-8.21902e+07	-6320834588	-6403024678
58.9474	-7.821e+07	-6316464233	-6394674093
59.1479	-7.49912e+07	-6302252283	-6377243293
59.3484	-7.32919e+07	-6303699483	-6376991293
59.5489	-7.18763e+07	-6301417383	-6373293543
59.7494	-6.89686e+07	-6290141418	-6359109868
59.9499	-6.33407e+07	-6298161853	-6361502393
60.1504	-5.71317e+07	-6308047453	-6365179073
60.3509	-5.26457e+07	-6274282503	-6326928153
60.5514	-4.87167e+07	-6258642903	-6307359603
60.7519	-4.26032e+07	-6284899603	-6327502818
60.9524	-3.52092e+07	-6306252203	-6341461433
61.1529	-2.71987e+07	-6307707503	-6334906283
61.3534	-1.87224e+07	-6295200808	-6313923258
61.5539	-1.32891e+07	-6248851463	-6262140533
61.7544	-7.71846e+06	-6199679068	-6207397533
61.9549	-132097	-6207461023	-6207593083
62.1554	5.14478e+06	-6215740438	-6210595583
62.3559	8.61281e+06	-6206308703	-6197695833
62.5564	1.15695e+07	-6204493458	-6192923878
62.7569	1.61869e+07	-6208045988	-6191858998
62.9574	1.98271e+07	-6231944013	-6212116873
63.1579	2.11594e+07	-6267858963	-6246699473
63.3584	2.38244e+07	-6272876463	-6249051873
63.5589	2.74474e+07	-6267491828	-6240044253
63.7594	3.42824e+07	-6267439688	-6233157133
63.9599	4.13045e+07	-6265309503	-6224004828
64.1604	4.71725e+07	-6261021578	-6213848923
64.3609	5.39996e+07	-6256438098	-6202438323
64.5614	5.94107e+07	-6240892963	-6181482123
64.7619	6.47309e+07	-6228259433	-6163528303
64.9624	6.9685e+07	-6219420353	-6149735133
65.1629	7.19415e+07	-6199593153	-6127651383
65.3634	7.46783e+07	-6170694753	-6096016183
65.5639	8.08652e+07	-6159413303	-6078547873
65.7644	8.7566e+07	-6165680933	-6078114713
65.9649	9.17015e+07	-6162208138	-6070506508
66.1654	9.3817e+07	-6167479513	-6073662303
66.3659	9.47424e+07	-6175646258	-6080903688
66.5664	9.80194e+07	-6162254453	-6064234823
66.7669	1.01581e+08	-6155004253	-6053423023
66.9674	1.03754e+08	-6150516853	-6046762223
67.1679	1.05323e+08	-6113011303	-6007687623
67.3684	1.078e+08	-6106275553	-5998475523
67.5689	1.13135e+08	-6110512903	-5997377623
67.7694	1.19155e+08	-6096768593	-5977613218
67.9699	1.24868e+08	-6124564933	-5999696613
68.1704	1.33247e+08	-6146906403	-6013658963
68.3709	1.4418e+08	-6137715788	-5993536063
68.5714	1.51698e+08	-6124395203	-5972696613
68.7719	1.55783e+08	-6123622203	-5967839263
68.9724	1.58391e+08	-6151115053	-5992723313
69.1729	1.58757e+08	-6158387953	-5999631113
69.3734	1.58313e+08	-6139905553	-5981592313
69.5739	1.59834e+08	-6147378753	-5987544563
69.7744	1.62311e+08	-6168874553	-6006563663
69.9749	1.67653e+08	-6161799253	-5994145763
70.1754	1.76791e+08	-6141611903	-5964820513
70.3759	1.83255e+08	-6143617603	-5960362913
70.5764	1.87636e+08	-6148553453	-5960917163
70.7769	1.94403e+08	-6153811553	-5959408643
70.9774	2.0284e+08	-6164873333	-5962033068
71.1779	2.12379e+08	-6182038163	-5969658913
71.3784	2.21567e+08	-6233773463	-6012205913
71.5789	2.29951e+08	-6286567663	-6056616563
71.7794	2.36852e+08	-6345325363	-6108473263
71.9799	2.41141e+08	-6385477078	-6144335713
72.1805	2.44725e+08	-6428690593	-6183965063
72.381	2.48804e+08	-6508107593	-6259303013
72.5815	2.55066e+08	-6547852343	-6292786033
72.782	2.61797e+08	-6563496593	-6301699903
72.9825	2.67827e+08	-6579729843	-6311903053
73.183	2.74284e+08	-6528720693	-6254436703
73.3835	2.83092e+08	-6455657793	-6172565403
73.584	2.94078e+08	-6452651043	-6158572953
73.7845	3.02412e+08	-6453577743	-6151165203
73.985	3.08742e+08	-6459574543	-6150832203
74.1855	3.15439e+08	-6477307758	-6161868033
74.386	3.20547e+08	-6463428673	-6142881263
74.5865	3.23918e+08	-6449809698	-6125891046
74.787	3.30175e+08	-6418039473	-6087864629
74.9875	3.39278e+08	-6376023923	-6036745279
75.188	3.4939e+08	-6348069623	-5998679279
75.3885	3.58734e+08	-6321888673	-5963154479
75.589	3.65011e+08	-6270931973	-5905920379
75.7895	3.70103e+08	-6.22649e+09	-5856385939
75.99	3.74232e+08	-6.21166e+09	-5837429849
76.1905	3.77899e+08	-6.17942e+09	-5801518449
76.391	3.80364e+08	-6.15872e+09	-5778357024
76.5915	3.85072e+08	-6.15799e+09	-5772921489
76.792	3.94122e+08	-6.14218e+09	-5748053079
76.9925	4.02654e+08	-6.10457e+09	-5701916429
77.193	4.1241e+08	-6.07723e+09	-5664817179
77.3935	4.21339e+08	-6.06585e+09	-5644515329
77.594	4.27937e+08	-6.05642e+09	-5628485729
77.7945	4.351e+08	-6.04251e+09	-5607412629
77.995	4.40364e+08	-6.02614e+09	-5585772379
78.1955	4.43039e+08	-6.01801e+09	-5.57497e+09
78.396	4.49516e+08	-6.00754e+09	-5558023596
78.5965	4.58715e+08	-5.99244e+09	-5533722846
78.797	4.66132e+08	-5.99869e+09	-5532556446
78.9975	4.70978e+08	-6.00614e+09	-5535160361
79.198	4.74539e+08	-6.00512e+09	-5530582376
79.3985	4.80032e+08	-5.99725e+09	-5517218976
79.599	4.85424e+08	-5.96021e+09	-5474790476
79.7995	4.87216e+08	-5.94225e+09	-5455036426
80	4.85796e+08	-5.94811e+09	-5462314371

## Sheet: Figure 9 - Helicity AR12203
time	braiding contribution	emergence contribution	total helicity
0	0	0	0
0.200501	-62101400000	316295000	-61785100000
0.401003	-104322050000	3782220000	-100539800000
0.601504	-111065543500	3566045000	-107499465000
0.802005	-109774007000	3724750000	-106049230000
1.00251	-125052277000	5300485000	-119751730000
1.20301	-159675477000	8219845000	-151455530000
1.40351	-201200377000	10409167000	-190791130000
1.60401	-249764577000	9528564000	-240235930000
1.80451	-290557027000	6956614000	-283600280000
2.00501	-326352277000	6355399000	-319996730000
2.20551	-371215777000	11347939000	-359867730000
2.40602	-423156777000	19177249000	-403979430000
2.60652	-453402082000	23952254000	-429449710000
2.80702	-482443737000	22669879000	-459773740000
3.00752	-503582187000	19674799000	-483907285000
3.20802	-528445087000	20093274000	-508351730000
3.40852	-554124142000	21223553500	-532900510000
3.60902	-561842697000	19673588000	-542169040000
3.80952	-545935797000	13453683000	-532482090000
4.01003	-494756147000	6400863000	-488355290000
4.21053	-499438947000	5372058000	-494066890000
4.41103	-527491653000	3683723000	-523807930000
4.61153	-537493159000	170808000	-537322320000
4.81203	-536631759000	-3974367000	-540606070000
5.01253	-523955854000	-7313555450	-531269360000
5.21303	-522799389000	-4580743900	-527380085000
5.41353	-524703849000	-4463993900	-529167795000
5.61404	-547210919000	-8422123900	-555633020000
5.81454	-578201069000	-7503963900	-585705070000
6.01504	-618119819000	-3942708900	-622062620000
6.21554	-667821669000	1680526100	-666141220000
6.41604	-672179719000	3040426100	-669139320000
6.61654	-654341759000	5140561100	-649201220000
6.81704	-627893999000	10896526100	-616997520000
7.01754	-641805199000	11141113600	-630664120000
7.21805	-690012849000	10610824100	-679402070000
7.41855	-725184399000	17949612100	-707234870000
7.61905	-788208699000	26264137100	-761944620000
7.81955	-824141639000	26335807100	-797805870000
8.02005	-823606174000	29132947100	-794473270000
8.22055	-820823199000	31214837100	-789608405000
8.42105	-808778929000	27217437100	-781561525000
8.62155	-784090379000	31983742100	-752106660000
8.82206	-749627729000	37223677100	-712404110000
9.02256	-709784429000	34948614100	-674835910000
9.22306	-673418779000	34226316600	-639192560000
9.42356	-668540529000	35048302100	-633492360000
9.62406	-665328529000	38177087100	-627151610000
9.82456	-691724979000	41322552100	-650402560000
10.0251	-771678029000	43410482100	-728267660000
10.2256	-812923843500	45208667100	-767715305000
10.4261	-812868181500	44760677100	-768107635000
10.6266	-814369785000	40790922100	-773578995000
10.8271	-869580215000	60913277100	-808667270000
11.0276	-908338965000	85352077100	-822987420000
11.2281	-875263865000	84697527100	-790566870000
11.4286	-836224065000	83789007100	-752435570000
11.6291	-815946750000	86478152100	-729469093500
11.8296	-809542935000	87902834100	-721640567000
12.0301	-765411635000	87496196100	-677915917000
12.2306	-692572585000	86883435100	-605689667000
12.4311	-633909085000	87026142000	-546883467000
12.6316	-569395185000	86228044900	-483167667000
12.8321	-493739235000	80388184900	-413351567000
13.0326	-432349585000	73886719900	-358463367000
13.2331	-384925035000	72327447400	-312598117000
13.4336	-347071635000	69536309900	-277535917000
13.6341	-311499035000	66359171400	-245140467000
13.8346	-295931885000	66636872900	-229295607000
14.0351	-295896965000	68116157900	-227781402000
14.2356	-278344295000	70247467900	-208097457000
14.4361	-247710645000	67266272900	-180445007000
14.6366	-196690195000	64550232900	-132140557000
14.8371	-133790045000	66499948900	-67290707000
15.0376	-89095945000	67467514900	-21629057000
15.2381	-57393245000	66347159900	8953293000
15.4386	-29609695000	65684294900	36073993000
15.6391	-13457325000	67958844900	54500933000
15.8396	-22607555000	65808324900	43200173000
16.0401	-45868605000	63616259900	17747073000
16.2406	-65866105000	64170254900	-1696427000
16.4411	-86743805000	63528736400	-23215677000
16.6416	-109557805000	65181927900	-44376477000
16.8421	-125264005000	69558972900	-55705597000
17.0426	-119092355000	70623637900	-48469267000
17.2431	-91680255000	68883803900	-22797017000
17.4436	-76721535000	72561319900	-4160797000
17.6441	-92476015000	75304474900	-17172127000
17.8446	-108555535000	74770834900	-33785290500
18.0451	-102512705000	72619309900	-29893974000
18.2456	-102814005000	72745394900	-30069174000
18.4461	-109950865500	77634889900	-32316534000
18.6466	-103832326000	78068714900	-25764179000
18.8471	-95229986000	77627659900	-17602904000
19.0476	-78305546000	79454599900	1148486000
19.2481	-62829061000	80817434900	17987811000
19.4486	-56496376000	80023374900	23526406000
19.6491	-62649576000	80933549900	18283376000
19.8496	-65430826000	85804159900	20372776000
20.0501	-38298176000	87855255400	49556526000
20.2506	3283374000	87095948900	90378776000
20.4511	42444174000	87402201900	129845826000
20.6516	80512074000	88067552950	168579026000
20.8521	118789924000	89284014000	208073326000
21.0526	151318774000	88832914000	240151126000
21.2531	188201724000	82957039000	271158276000
21.4536	230835574000	77613759000	308448876000
21.6541	266456774000	74624569000	341080876000
21.8546	291852924000	75399834000	367252276000
22.0551	317971424000	78413351000	396384276000
22.2556	350519724000	77259908000	427779126000
22.4561	394571674000	75179508000	469750676000
22.6566	426971624000	73164123000	500135241000
22.8571	434835884000	68482943000	503318316000
23.0576	439473959000	64907498500	504380946000
23.2581	439641724000	59864634000	499505866000
23.4586	437982989000	50036314000	488018806000
23.6591	442013919000	40305519000	482318916000
23.8596	435310234000	23336874000	458646586000
24.0602	409150234000	3025324000	412175036000
24.2607	395071844000	-5391776000	389679546000
24.4612	394452634000	-5465153500	388986956000
24.6617	400064714000	-17580831000	382483351000
24.8622	409747589000	-42410281000	367336796000
25.0627	395991414000	-56521051000	339469896000
25.2632	361413264000	-55355021000	306057796000
25.4637	326089114000	-38574771000	287513921000
25.6642	295315964000	-23941821000	271373746000
25.8647	253647714000	-22831002500	230816346000
26.0652	204929214000	-19932304000	184996546000
26.2657	169518414000	-16491644000	153026346000
26.4662	130575764000	-27244914000	103330396000
26.6667	90124014000	-53874714000	36248846000
26.8672	66471714000	-70883359000	-4412104000
27.0677	34555114000	-72090924000	-37536304000
27.2682	5343414000	-69327624000	-63984734000
27.4687	-12708386000	-71311999000	-84020914000
27.6692	-48906686000	-68018294000	-116925514000
27.8697	-79675036000	-64962019000	-144637564000
28.0702	-65669536000	-85829244000	-151499264000
28.2707	-51055186000	-109579544000	-160635214000
28.4712	-164820936000	-120281569000	-285103114000
28.6717	-342914436000	-140420794000	-483335614000
28.8722	-552063436000	-165731744000	-717795114000
29.0727	-851732936000	-189877144000	-1041609614000
29.2732	-1202440936000	-243561794000	-1446002114000
29.4737	-1526700436000	-338126144000	-1864826114000
29.6742	-1765269436000	-440135994000	-2205404614000
29.8747	-1973067436000	-563204844000	-2536271614000
30.0752	-2209079936000	-675347394000	-2884427614000
30.2757	-2406046936000	-724726244000	-3130774114000
30.4762	-2638269936000	-722200594000	-3360471614000
30.6767	-3013455936000	-676983994000	-3690441114000
30.8772	-3408240936000	-648778166500	-4057020614000
31.0777	-3833558936000	-693655439000	-4527216114000
31.2782	-4277940436000	-761084939000	-5039027614000
31.4787	-4774877436000	-882200489000	-5657080614000
31.6792	-5341665436000	-1077980489000	-6419648614000
31.8797	-5850539936000	-1287492989000	-7138035614000
32.0802	-6341223936000	-1452985489000	-7794212114000
32.2807	-6958145936000	-1597908989000	-8556057614000
32.4812	-7704416436000	-1790428989000	-9494848114000
32.6817	-8520364436000	-1946760989000	-10467128114000
32.8822	-9397015436000	-2075411489000	-11472430114000
33.0827	-10295510436000	-2222293489000	-12517805114000
33.2832	-11181751936000	-2407135989000	-13588885114000
33.4837	-12013451436000	-2616417489000	-14629864114000
33.6842	-12778991436000	-2801397489000	-15580383614000
33.8847	-13487799936000	-3043716489000	-16531510614000
34.0852	-14264389436000	-3292794489000	-17557177114000
34.2857	-15134294436000	-3497331489000	-18631617114000
34.4862	-16004321436000	-3723946489000	-19728257114000
34.6867	-17013084936000	-3933451489000	-20946527114000
34.8872	-18162679936000	-4095945489000	-22258617114000
35.0877	-19268099936000	-4224800489000	-23492892114000
35.2882	-20385379936000	-4371397489000	-24756772114000
35.4887	-21498174936000	-4623251489000	-26121422114000
35.6892	-22701134936000	-4924339489000	-27625472114000
35.8897	-24032074936000	-5171477989000	-29203552114000
36.0902	-25488674936000	-5447399989000	-30936072114000
36.2907	-27143954936000	-5758195489000	-32902147114000
36.4912	-28747159936000	-6110627989000	-34857782114000
36.6917	-30379989936000	-6533780489000	-36913762114000
36.8922	-32173679936000	-6970486989000	-39144157114000
37.0927	-34090009936000	-7340269989000	-41430267114000
37.2932	-36105539936000	-7614760489000	-43720287114000
37.4937	-38052429936000	-7821274989000	-45873692114000
37.6942	-39917724936000	-8088679989000	-48006392114000
37.8947	-41820474936000	-8335788489000	-50156247114000
38.0952	-43780469936000	-8632197989000	-52412647114000
38.2957	-45816999936000	-9120327489000	-54937307114000
38.4962	-48010019936000	-9541048989000	-57551047114000
38.6967	-50252044936000	-9911233489000	-60163257114000
38.8972	-52405369936000	-10237046989000	-62642397114000
39.0977	-54597714936000	-10570295489000	-65167987114000
39.2982	-56788459936000	-10979434489000	-67767867114000
39.4987	-58733664936000	-11409603489000	-70143237114000
39.6992	-60400559936000	-11956285489000	-72356812114000
39.8997	-61923589936000	-12548964989000	-74472522114000
40.1003	-63688124936000	-13099866989000	-76787962114000
40.3008	-65605954936000	-13580518489000	-79186442114000
40.5013	-67359834936000	-13987430989000	-81347232114000
40.7018	-68965079936000	-14272410989000	-83237462114000
40.9023	-70449714936000	-14605026989000	-85054717114000
41.1028	-71984294936000	-15062540989000	-87046812114000
41.3033	-73455274936000	-15385134989000	-88840387114000
41.5038	-74758084936000	-15692409989000	-90450472114000
41.7043	-76077559936000	-16113455989000	-92190992114000
41.9048	-77218461436000	-16494806989000	-93713242114000
42.1053	-78249827936000	-16773345489000	-95023142114000
42.3058	-79401342936000	-17045454989000	-96446767114000
42.5063	-80381813436000	-17374528989000	-97756317114000
42.7068	-81197671936000	-17668782489000	-98866432114000
42.9073	-82109549936000	-17911348489000	-100020877114000
43.1078	-83020058936000	-18194340989000	-101214377114000
43.3083	-83980192936000	-18492265989000	-102472432114000
43.5088	-84900982436000	-18744762489000	-103645715614000
43.7093	-85702038936000	-19005510489000	-104707519114000
43.9098	-86541292936000	-19224896489000	-105766158114000
44.1103	-87230775436000	-19354482989000	-106585226614000
44.3108	-87713087436000	-19609737989000	-107322793114000
44.5113	-88087294936000	-19938114989000	-108025377614000
44.7118	-88659466936000	-20196558989000	-108855995114000
44.9123	-89545780936000	-20431884489000	-109977635114000
45.1128	-90260095936000	-20636531489000	-110896596614000
45.3133	-90759273936000	-20774905639000	-111534149114000
45.5138	-91278710436000	-20884668289000	-112163348114000
45.7143	-91831612436000	-21067863789000	-112899445614000
45.9148	-92536123436000	-21341090789000	-113877185114000
46.1153	-93370468936000	-21610699789000	-114981140114000
46.3158	-94134815936000	-21896704789000	-116031491614000
46.5163	-94855716936000	-22128780289000	-116984468614000
46.7168	-95524425936000	-22277233789000	-117801631114000
46.9173	-95901839436000	-22503096789000	-118404907114000
47.1178	-96231651936000	-22708167789000	-118939790114000
47.3183	-96764855436000	-22885369289000	-119650195114000
47.5188	-97297449936000	-23129786289000	-120427206614000
47.7193	-97692842936000	-23452082289000	-121144896114000
47.9198	-97957627936000	-23769406789000	-121727006114000
48.1203	-98193594936000	-24009883289000	-122203449614000
48.3208	-98471916936000	-24324789789000	-122796678114000
48.5213	-98728596936000	-24674906289000	-123403474114000
48.7218	-98676344936000	-24976536289000	-123652851214000
48.9223	-98243672436000	-25239449789000	-123483091314000
49.1228	-97836901936000	-25435758789000	-123272629314000
49.3233	-97466344436000	-25636320789000	-123102633814000
49.5238	-97056891936000	-25825780789000	-122882641314000
49.7243	-96693808436000	-26061231789000	-122755008814000
49.9248	-96644003436000	-26416237289000	-123060209814000
50.1253	-96937718936000	-26722650289000	-123660339314000
50.3258	-97003746936000	-26976889289000	-123980606714000
50.5263	-96860420636000	-27295105289000	-124155496114000
50.7268	-96976714336000	-27600023789000	-124576708114000
50.9273	-97066415336000	-27811721789000	-124878107014000
51.1278	-96934867836000	-27983027289000	-124917864664000
51.3283	-96826785086000	-28193913289000	-125020667414000
51.5288	-96655812336000	-28449392789000	-125105173714000
51.7293	-96405451836000	-28760633789000	-125166054164000
51.9298	-96239675986000	-29031758289000	-125271402814000
52.1303	-96130989136000	-29263812789000	-125394770314000
52.3308	-96050817986000	-29447742889000	-125498529264000
52.5313	-96010597786000	-29578993489000	-125589559714000
52.7318	-96016003936000	-29739735989000	-125755708714000
52.9323	-96119162636000	-29907761989000	-126026894214000
53.1328	-96132243636000	-30104164489000	-126236378214000
53.3333	-96103819936000	-30210608854000	-126314398914000
53.5338	-96115955886000	-30239757719000	-126355683764000
53.7343	-96020115036000	-30293672769000	-126313757914000
53.9348	-95881857036000	-30314253819000	-126196080914000
54.1353	-95883121536000	-30408454319000	-126291546414000
54.3358	-96114093536000	-30602883319000	-126716948414000
54.5363	-96435007036000	-30751329819000	-127186308914000
54.7368	-96691957036000	-30892562819000	-127584491914000
54.9373	-97029234536000	-31061190319000	-128090396914000
55.1378	-97355868536000	-31235737819000	-128591578914000
55.3383	-97766294536000	-31388929819000	-129155197414000
55.5388	-98326211036000	-31532785819000	-129858969914000
55.7393	-98917249536000	-31679861819000	-130597084414000
55.9398	-99338119536000	-31883436819000	-131221529414000
56.1404	-99553820036000	-32128355319000	-131682148414000
56.3409	-99983011036000	-32364615319000	-132347599414000
56.5414	-100353328036000	-32499599889000	-132852900914000
56.7419	-100393152786000	-32573176959000	-132966302514000
56.9424	-100437109536000	-32632416809000	-133069499114000
57.1429	-100423502536000	-32591616509000	-133015092114000
57.3434	-100350445786000	-32566038774000	-132916457764000
57.5439	-100530681036000	-32603107489000	-133133761914000
57.7444	-100637236536000	-32640945039000	-133278155114000
57.9449	-100652615536000	-32610929989000	-133263519064000
58.1454	-100641054536000	-32573941369000	-133214969314000
58.3459	-100490940536000	-32583274299000	-133074187814000
58.5464	-100468387036000	-32591489214000	-133059849114000
58.7469	-100433092536000	-32606666679000	-133039731914000
58.9474	-100359880786000	-32614059929000	-132973913114000
59.1479	-100408232536000	-32543527379000	-132951732164000
59.3484	-100549239036000	-32527418929000	-133076630014000
59.5489	-100596504036000	-32620948429000	-133217424414000
59.7494	-100603598536000	-32659277079000	-133262847814000
59.9499	-100694197086000	-32698521279000	-133392690814000
60.1504	-100803215136000	-32850094279000	-133653281814000
60.3509	-100753925636000	-32950933512750	-133704831814000
60.5514	-100687891636000	-32961097796500	-133648962314000
60.7519	-100488636136000	-33009640696500	-133498249814000
60.9524	-99983652636000	-33005960696500	-132989586314000
61.1529	-99569267636000	-32918284246500	-132487524814000
61.3534	-99024298136000	-32884168546500	-131908439314000
61.5539	-98362046636000	-32892365296500	-131254384314000
61.7544	-98024511386000	-32918603296500	-130943087164000
61.9549	-97768615636000	-32959615796500	-130728203514000
62.1554	-97381842136000	-32966981156500	-130348795014000
62.3559	-97165470786000	-32987832716500	-130153275164000
62.5564	-97168480786000	-33042009016500	-130210461314000
62.7569	-97172951586000	-33106084866500	-130279007874000
62.9574	-97102989886000	-33157614366500	-130260575684000
63.1579	-96906381236000	-33129092666500	-130035445434000
63.3584	-96651458236000	-33055578416500	-129707008434000
63.5589	-96461840236000	-33078386266500	-129540198484000
63.7594	-96332308986000	-33144809216500	-129477090234000
63.9599	-96155095236000	-33152575416500	-129307642434000
64.1604	-95857563736000	-33190928616500	-129048463934000
64.3609	-95455438736000	-33291865066500	-128747275434000
64.5614	-95030355736000	-33382871616500	-128413198934000
64.7619	-94810728536000	-33458469766500	-128269169834000
64.9624	-94821044336000	-33519794366500	-128340810234000
65.1629	-94942431336000	-33555100366500	-128497503234000
65.3634	-95050961836000	-33647593866500	-128698527234000
65.5639	-94989006836000	-33759827416500	-128748805734000
65.7644	-94846543436000	-33795542691500	-128642057534000
65.9649	-94785226036000	-33766972216500	-128552169834000
66.1654	-94789134886000	-33783780666500	-128572887334000
66.3659	-94765924736000	-33830391016500	-128596287334000
66.5664	-94711403946000	-33836101216500	-128547476559000
66.7669	-94658069156000	-33931307216500	-128589347384000
66.9674	-94451287656000	-34083659716500	-128534917984000
67.1679	-94282096806000	-34161759166500	-128443826600000
67.3684	-94242742856000	-34202655016500	-128445368516000
67.5689	-94125482256000	-34229462458900	-128354915316000
67.7694	-93883709256000	-34257582051300	-128141261816000
67.9699	-93599152756000	-34286829061300	-127885952316000
68.1704	-93164534756000	-34367541521300	-127532046816000
68.3709	-92493752756000	-34498693021300	-126992416816000
68.5714	-91718420256000	-34606351521300	-126324743316000
68.7719	-90919175756000	-34666986486300	-125586133816000
68.9724	-90369051256000	-34732812951300	-125101835816000
69.1729	-90000671256000	-34863713451300	-124864355816000
69.3734	-89468858756000	-35014884951300	-124483714316000
69.5739	-88845122756000	-35188934451300	-124034027816000
69.7744	-88277874256000	-35354580451300	-123632425316000
69.9749	-87687976756000	-35453419001300	-123141366816000
70.1754	-86931647756000	-35562917551300	-122494536816000
70.3759	-86145745756000	-35694145451300	-121839862816000
70.5764	-85414289256000	-35759445151300	-121173706316000
70.7769	-84674292756000	-35793105601300	-120467370816000
70.9774	-83827641756000	-35870128251300	-119697742816000
71.1779	-83035085256000	-35964460101300	-118999518316000
71.3784	-82364110756000	-36085021451300	-118449105316000
71.5789	-81490397256000	-36249868951300	-117740238816000
71.7794	-80567530256000	-36443592951300	-117011095316000
71.9799	-79828518256000	-36686837451300	-116515327816000
72.1805	-79050832256000	-36949659451300	-116000463816000
72.381	-78330957256000	-37236036451300	-115566965816000
72.5815	-77764524756000	-37479684951300	-115244181816000
72.782	-77036152756000	-37660719951300	-114696844816000
72.9825	-76229603256000	-37825782951300	-114055358316000
73.183	-75471313256000	-37917756301300	-113389041816000
73.3835	-74628227256000	-37905519601300	-112533719316000
73.584	-73800653256000	-37960116051300	-111760741816000
73.7845	-73025003756000	-38131272551300	-111156248816000
73.985	-72238792756000	-38276073551300	-110514838816000
74.1855	-71455035256000	-38375678951300	-109830686816000
74.386	-70657616756000	-38423601486300	-109081190816000
74.5865	-69983648756000	-38503439121300	-108487060316000
74.787	-69242070756000	-38554015271300	-107796058316000
74.9875	-68207136256000	-38530157046300	-106737265816000
75.188	-67078541256000	-38541644871300	-105620160816000
75.3885	-65982941256000	-38578293371300	-104561210816000
75.589	-64937881256000	-38602540961300	-103540395816000
75.7895	-64021928256000	-38674064751300	-102695964316000
75.99	-63212006756000	-38775034251300	-101987012316000
76.1905	-62369732256000	-38772488801300	-101142192316000
76.391	-61615534756000	-38756678151300	-100372183816000
76.5915	-60840042756000	-38815212051300	-99655225316000
76.792	-59972107756000	-38898025001300	-98870102816000
76.9925	-59316582256000	-38915336351300	-98231888316000
77.193	-58628981256000	-38944511701300	-97573462816000
77.3935	-57886203256000	-39030520051300	-96916693316000
77.594	-57325353256000	-39101709751300	-96427032816000
77.7945	-56738332256000	-39126685301300	-95864987316000
77.995	-56064097256000	-39149826051300	-95213893316000
78.1955	-55474596256000	-39248450951300	-94723016816000
78.396	-54788896256000	-39309621286300	-94098486816000
78.5965	-53868587756000	-39334011271300	-93202568316000
78.797	-53086225756000	-39422596921300	-92508791816000
78.9975	-52573384256000	-39560422421300	-92133775316000
79.198	-52155294256000	-39681886371300	-91837148816000
79.3985	-51605912256000	-39778293821300	-91384174316000
79.599	-50853807256000	-39888934321300	-90742709816000
79.7995	-50226796756000	-40053236321300	-90280001316000
80	-49544779756000	-40151052221300	-89695800316000

## Sheet: Figure 10(a) Winding cut-offs
time	eps=50G	eps=100G	eps=200G	eps=400G
0	0	0	0	0
0.200803	4.5117e+36	2.90122e+36	3.41109e+35	5.43781e+34			Note that t=0 represents the end of the data gap for these data
0.401606	8.82805e+36	5.87595e+36	6.14212e+35	1.02321e+35
0.60241	1.17792e+37	7.98275e+36	8.48042e+35	1.30636e+35
0.803213	1.61351e+37	1.09922e+37	1.23219e+36	1.93646e+35
1.00402	2.16247e+37	1.47567e+37	1.7004e+36	2.82683e+35
1.20482	2.7102e+37	1.86464e+37	2.17946e+36	4.67855e+35
1.40562	3.05998e+37	2.08624e+37	2.44246e+36	6.32869e+35
1.60643	3.3096e+37	2.23123e+37	2.54537e+36	6.76801e+35
1.80723	3.47498e+37	2.35325e+37	2.6219e+36	7.15768e+35
2.00803	3.6058e+37	2.44513e+37	2.70791e+36	7.54756e+35
2.20884	3.74609e+37	2.53808e+37	2.80586e+36	7.97733e+35
2.40964	3.87175e+37	2.61174e+37	2.86594e+36	8.36608e+35
2.61044	4.07235e+37	2.71998e+37	2.92082e+36	8.65594e+35
2.81124	4.29467e+37	2.83692e+37	3.02289e+36	8.99353e+35
3.01205	4.64916e+37	3.04233e+37	3.20702e+36	9.46206e+35
3.21285	5.12474e+37	3.36102e+37	3.61761e+36	9.78734e+35
3.41365	5.35982e+37	3.52935e+37	3.89884e+36	9.84319e+35
3.61446	5.44821e+37	3.55484e+37	3.9212e+36	9.97712e+35
3.81526	5.55605e+37	3.62219e+37	4.00305e+36	1.02652e+36
4.01606	5.73695e+37	3.80003e+37	4.29452e+36	1.05987e+36
4.21687	5.86331e+37	3.96118e+37	4.58088e+36	1.11232e+36
4.41767	5.98333e+37	4.06855e+37	4.68563e+36	1.17528e+36
4.61847	6.10256e+37	4.11197e+37	4.64568e+36	1.21536e+36
4.81928	6.20236e+37	4.16615e+37	4.61859e+36	1.24006e+36
5.02008	6.33839e+37	4.27528e+37	4.75938e+36	1.27423e+36
5.22088	6.70726e+37	4.59104e+37	5.12449e+36	1.4707e+36
5.42169	7.15149e+37	4.92911e+37	5.48269e+36	1.67991e+36
5.62249	7.43702e+37	5.09006e+37	5.70988e+36	1.73476e+36
5.82329	7.80042e+37	5.3284e+37	5.9912e+36	1.83285e+36
6.0241	8.08464e+37	5.55813e+37	6.21212e+36	1.94901e+36
6.2249	8.20669e+37	5.69801e+37	6.4082e+36	2.00241e+36
6.4257	8.34254e+37	5.87097e+37	6.57943e+36	2.03619e+36
6.62651	8.6123e+37	6.10416e+37	6.74566e+36	2.07836e+36
6.82731	8.81222e+37	6.24653e+37	6.90152e+36	2.11843e+36
7.02811	8.98168e+37	6.42703e+37	7.07011e+36	2.16136e+36
7.22892	9.28495e+37	6.67605e+37	7.24837e+36	2.20783e+36
7.42972	9.56058e+37	6.84563e+37	7.38962e+36	2.2431e+36
7.63052	9.8679e+37	7.03762e+37	7.57287e+36	2.27452e+36
7.83133	1.01993e+38	7.2137e+37	7.76449e+36	2.30131e+36
8.03213	1.0454e+38	7.34878e+37	7.92852e+36	2.3261e+36
8.23293	1.07592e+38	7.57837e+37	8.15559e+36	2.35564e+36
8.43373	1.11445e+38	7.85332e+37	8.36058e+36	2.38245e+36
8.63454	1.1452e+38	8.05673e+37	8.482e+36	2.40798e+36
8.83534	1.172e+38	8.1906e+37	8.59807e+36	2.43013e+36
9.03614	1.20041e+38	8.33857e+37	8.76217e+36	2.45848e+36
9.23695	1.22912e+38	8.59366e+37	9.11682e+36	2.52182e+36
9.43775	1.26244e+38	8.89218e+37	9.48007e+36	2.58529e+36
9.63855	1.29428e+38	9.12015e+37	9.72644e+36	2.62286e+36
9.83936	1.31665e+38	9.27071e+37	9.94157e+36	2.65327e+36
10.0402	1.34306e+38	9.47432e+37	1.01955e+37	2.67527e+36
10.241	1.38274e+38	9.7422e+37	1.04801e+37	2.69884e+36
10.4418	1.41365e+38	9.92245e+37	1.06471e+37	2.72812e+36
10.6426	1.43765e+38	1.00758e+38	1.07775e+37	2.75797e+36
10.8434	1.47277e+38	1.03279e+38	1.09308e+37	2.78666e+36
11.0442	1.51406e+38	1.06037e+38	1.10986e+37	2.8195e+36
11.245	1.55152e+38	1.08791e+38	1.13021e+37	2.85786e+36
11.4458	1.57957e+38	1.11133e+38	1.14808e+37	2.90028e+36
11.6466	1.59774e+38	1.12492e+38	1.16041e+37	2.94748e+36
11.8474	1.62341e+38	1.14487e+38	1.17536e+37	3.00848e+36
12.0482	1.6464e+38	1.16249e+38	1.19148e+37	3.07463e+36
12.249	1.66899e+38	1.17935e+38	1.21154e+37	3.13574e+36
12.4498	1.69482e+38	1.19828e+38	1.23061e+37	3.175e+36
12.6506	1.71767e+38	1.21513e+38	1.24795e+37	3.19147e+36
12.8514	1.73973e+38	1.23188e+38	1.26234e+37	3.21219e+36
13.0522	1.75324e+38	1.23962e+38	1.2564e+37	3.16777e+36
13.253	1.76687e+38	1.24744e+38	1.2494e+37	3.12568e+36
13.4538	1.79936e+38	1.26845e+38	1.2591e+37	3.1535e+36
13.6546	1.83873e+38	1.29315e+38	1.27523e+37	3.17808e+36
13.8554	1.87532e+38	1.31605e+38	1.29617e+37	3.19299e+36
14.0562	1.927e+38	1.34902e+38	1.32461e+37	3.20478e+36
14.257	1.98238e+38	1.38534e+38	1.35412e+37	3.22348e+36
14.4578	2.03254e+38	1.41847e+38	1.38241e+37	3.24728e+36
14.6586	2.07194e+38	1.44347e+38	1.40401e+37	3.27192e+36
14.8594	2.10685e+38	1.46476e+38	1.4172e+37	3.32694e+36
15.0602	2.15091e+38	1.4903e+38	1.43002e+37	3.37949e+36
15.261	2.19823e+38	1.51835e+38	1.44298e+37	3.39763e+36
15.4618	2.26406e+38	1.55948e+38	1.45205e+37	3.41785e+36
15.6627	2.33048e+38	1.60334e+38	1.46271e+37	3.44286e+36
15.8635	2.37255e+38	1.63369e+38	1.47775e+37	3.47084e+36
16.0643	2.42512e+38	1.67307e+38	1.49016e+37	3.50028e+36
16.2651	2.46641e+38	1.70496e+38	1.49928e+37	3.52887e+36
16.4659	2.4878e+38	1.71939e+38	1.50981e+37	3.56069e+36
16.6667	2.51832e+38	1.74036e+38	1.52324e+37	3.59258e+36
16.8675	2.53265e+38	1.74963e+38	1.53447e+37	3.62138e+36
17.0683	2.54179e+38	1.75536e+38	1.54471e+37	3.64883e+36
17.2691	2.55979e+38	1.76983e+38	1.55508e+37	3.67248e+36
17.4699	2.56205e+38	1.77685e+38	1.55795e+37	3.69473e+36
17.6707	2.56845e+38	1.7856e+38	1.55931e+37	3.71761e+36
17.8715	2.58729e+38	1.80142e+38	1.56674e+37	3.73945e+36
18.0723	2.59565e+38	1.80891e+38	1.57333e+37	3.75757e+36
18.2731	2.6033e+38	1.81405e+38	1.57807e+37	3.77653e+36
18.4739	2.62247e+38	1.82725e+38	1.5863e+37	3.80036e+36
18.6747	2.64949e+38	1.84589e+38	1.59681e+37	3.82754e+36
18.8755	2.65506e+38	1.85464e+38	1.6041e+37	3.85216e+36
19.0763	2.65438e+38	1.85943e+38	1.61227e+37	3.86826e+36
19.2771	2.67461e+38	1.87391e+38	1.62249e+37	3.88189e+36
19.4779	2.68976e+38	1.8845e+38	1.62936e+37	3.90176e+36
19.6787	2.69117e+38	1.88648e+38	1.63601e+37	3.92923e+36
19.8795	2.69246e+38	1.88814e+38	1.64277e+37	3.94885e+36
20.0803	2.70607e+38	1.89656e+38	1.65012e+37	3.96825e+36
20.2811	2.70924e+38	1.90307e+38	1.65627e+37	3.98893e+36
20.4819	2.70455e+38	1.9057e+38	1.65979e+37	3.99993e+36
20.6827	2.71815e+38	1.91089e+38	1.65046e+37	3.90725e+36
20.8835	2.73598e+38	1.9208e+38	1.64213e+37	3.80713e+36
21.0843	2.74562e+38	1.93012e+38	1.64819e+37	3.81566e+36
21.2851	2.75637e+38	1.93932e+38	1.6533e+37	3.83984e+36
21.4859	2.76739e+38	1.9509e+38	1.65815e+37	3.86286e+36
21.6867	2.78428e+38	1.96307e+38	1.66442e+37	3.88058e+36
21.8876	2.8064e+38	1.97491e+38	1.67209e+37	3.90495e+36
22.0884	2.81652e+38	1.98189e+38	1.67644e+37	3.93303e+36
22.2892	2.82668e+38	1.99403e+38	1.68667e+37	3.95454e+36
22.49	2.836e+38	2.00676e+38	1.69944e+37	3.97244e+36
22.6908	2.85514e+38	2.02482e+38	1.70717e+37	3.99311e+36
22.8916	2.87665e+38	2.04395e+38	1.71518e+37	4.02179e+36
23.0924	2.88647e+38	2.0527e+38	1.72429e+37	4.05541e+36
23.2932	2.89769e+38	2.06366e+38	1.73589e+37	4.08588e+36
23.494	2.91709e+38	2.07786e+38	1.74711e+37	4.11193e+36
23.6948	2.94143e+38	2.09258e+38	1.75884e+37	4.13623e+36
23.8956	2.95164e+38	2.10047e+38	1.7675e+37	4.15711e+36
24.0964	2.94904e+38	2.1011e+38	1.76964e+37	4.17285e+36
24.2972	2.9491e+38	2.10343e+38	1.77081e+37	4.18391e+36
24.498	2.96404e+38	2.11124e+38	1.77434e+37	4.19912e+36
24.6988	2.98565e+38	2.12612e+38	1.78319e+37	4.21417e+36
24.8996	3.00536e+38	2.14309e+38	1.79219e+37	4.23022e+36
25.1004	3.02712e+38	2.15525e+38	1.79883e+37	4.25622e+36
25.3012	3.03574e+38	2.15707e+38	1.80317e+37	4.26659e+36
25.502	3.03586e+38	2.15836e+38	1.80536e+37	4.27225e+36
25.7028	3.04984e+38	2.1721e+38	1.80934e+37	4.29033e+36
25.9036	3.06687e+38	2.19017e+38	1.81467e+37	4.3042e+36
26.1044	3.07058e+38	2.19569e+38	1.81211e+37	4.31286e+36
26.3052	3.06699e+38	2.19175e+38	1.81106e+37	4.32422e+36
26.506	3.07802e+38	2.2003e+38	1.82118e+37	4.34114e+36
26.7068	3.10492e+38	2.22207e+38	1.83437e+37	4.35899e+36
26.9076	3.12475e+38	2.23696e+38	1.84486e+37	4.375e+36
27.1084	3.13504e+38	2.24229e+38	1.84864e+37	4.38799e+36
27.3092	3.14275e+38	2.24741e+38	1.85258e+37	4.39981e+36
27.51	3.14829e+38	2.25349e+38	1.85861e+37	4.40879e+36
27.7108	3.15642e+38	2.26029e+38	1.86309e+37	4.41615e+36
27.9116	3.17715e+38	2.27401e+38	1.86908e+37	4.42676e+36
28.1124	3.20382e+38	2.29335e+38	1.87675e+37	4.44011e+36
28.3133	3.23024e+38	2.31031e+38	1.88642e+37	4.45471e+36
28.5141	3.26072e+38	2.32835e+38	1.90135e+37	4.47186e+36
28.7149	3.2905e+38	2.34981e+38	1.91743e+37	4.49348e+36
28.9157	3.31214e+38	2.37101e+38	1.92951e+37	4.51579e+36
29.1165	3.31771e+38	2.38147e+38	1.94031e+37	4.53263e+36
29.3173	3.31554e+38	2.38359e+38	1.9492e+37	4.5423e+36
29.5181	3.31881e+38	2.38766e+38	1.95315e+37	4.55013e+36
29.7189	3.32601e+38	2.39343e+38	1.95508e+37	4.54309e+36
29.9197	3.34626e+38	2.40774e+38	1.95981e+37	4.53557e+36
30.1205	3.36724e+38	2.4247e+38	1.96582e+37	4.54577e+36
30.3213	3.37436e+38	2.4353e+38	1.97048e+37	4.55761e+36
30.5221	3.36957e+38	2.43628e+38	1.97294e+37	4.56555e+36
30.7229	3.35062e+38	2.42232e+38	1.97105e+37	4.56693e+36
30.9237	3.34821e+38	2.42172e+38	1.96974e+37	4.56522e+36
31.1245	3.36674e+38	2.43731e+38	1.96954e+37	4.5651e+36
31.3253	3.37761e+38	2.4439e+38	1.96944e+37	4.56772e+36
31.5261	3.37737e+38	2.44831e+38	1.97314e+37	4.5739e+36
31.7269	3.37696e+38	2.45601e+38	1.97794e+37	4.58284e+36
31.9277	3.38295e+38	2.46324e+38	1.97959e+37	4.59013e+36
32.1285	3.39e+38	2.46704e+38	1.9814e+37	4.59489e+36
32.3293	3.40389e+38	2.47597e+38	1.99285e+37	4.59873e+36
32.5301	3.41541e+38	2.48585e+38	2.00517e+37	4.60367e+36
32.7309	3.41439e+38	2.48923e+38	2.00862e+37	4.60987e+36
32.9317	3.41504e+38	2.49254e+38	2.01102e+37	4.61348e+36
33.1325	3.41286e+38	2.49408e+38	2.01294e+37	4.61005e+36
33.3333	3.39613e+38	2.49008e+38	2.01198e+37	4.60551e+36
33.5341	3.38066e+38	2.48378e+38	2.01034e+37	4.60613e+36
33.7349	3.38668e+38	2.48977e+38	2.01344e+37	4.60971e+36
33.9357	3.39581e+38	2.49914e+38	2.01825e+37	4.6174e+36
34.1365	3.38974e+38	2.49774e+38	2.01783e+37	4.62066e+36
34.3373	3.38701e+38	2.50052e+38	2.0178e+37	4.61697e+36
34.5382	3.39406e+38	2.50822e+38	2.02038e+37	4.61727e+36
34.739	3.39498e+38	2.51011e+38	2.02105e+37	4.61981e+36
34.9398	3.39068e+38	2.51104e+38	2.02291e+37	4.62585e+36
35.1406	3.37784e+38	2.51388e+38	2.02418e+37	4.6321e+36
35.3414	3.37722e+38	2.51639e+38	2.02575e+37	4.63966e+36
35.5422	3.38763e+38	2.51739e+38	2.02856e+37	4.64881e+36
35.743	3.37464e+38	2.51469e+38	2.02966e+37	4.65249e+36
35.9438	3.36507e+38	2.51324e+38	2.03025e+37	4.65353e+36
36.1446	3.37916e+38	2.5237e+38	2.03764e+37	4.65452e+36
36.3454	3.39292e+38	2.53341e+38	2.04512e+37	4.65289e+36
36.5462	3.38721e+38	2.52991e+38	2.0448e+37	4.64759e+36
36.747	3.37725e+38	2.52644e+38	2.04265e+37	4.62168e+36
36.9478	3.36906e+38	2.52318e+38	2.03682e+37	4.60157e+36
37.1486	3.35369e+38	2.51741e+38	2.0346e+37	4.60327e+36
37.3494	3.34309e+38	2.51389e+38	2.03671e+37	4.6005e+36
37.5502	3.33563e+38	2.51238e+38	2.03964e+37	4.59905e+36
37.751	3.32785e+38	2.51209e+38	2.04432e+37	4.60091e+36
37.9518	3.32301e+38	2.51297e+38	2.04621e+37	4.60248e+36
38.1526	3.32275e+38	2.51483e+38	2.04747e+37	4.60489e+36
38.3534	3.33209e+38	2.52146e+38	2.05517e+37	4.60699e+36
38.5542	3.33622e+38	2.5257e+38	2.06254e+37	4.60755e+36
38.755	3.33399e+38	2.52658e+38	2.06476e+37	4.61264e+36
38.9558	3.33048e+38	2.5285e+38	2.06749e+37	4.61779e+36
39.1566	3.31357e+38	2.52002e+38	2.06725e+37	4.61867e+36
39.3574	3.30234e+38	2.51483e+38	2.06557e+37	4.61714e+36
39.5582	3.30995e+38	2.52094e+38	2.06435e+37	4.61576e+36
39.759	3.32189e+38	2.52349e+38	2.06311e+37	4.61811e+36
39.9598	3.32985e+38	2.52473e+38	2.06312e+37	4.62196e+36
40.1606	3.33182e+38	2.52687e+38	2.06484e+37	4.62549e+36
40.3614	3.32933e+38	2.52666e+38	2.06651e+37	4.63012e+36
40.5622	3.32894e+38	2.52715e+38	2.06718e+37	4.6335e+36
40.7631	3.32878e+38	2.52389e+38	2.06411e+37	4.63504e+36
40.9639	3.32789e+38	2.5203e+38	2.06358e+37	4.64028e+36
41.1647	3.32598e+38	2.51945e+38	2.06625e+37	4.64685e+36
41.3655	3.32291e+38	2.52322e+38	2.06851e+37	4.65197e+36
41.5663	3.32569e+38	2.52979e+38	2.07248e+37	4.65837e+36
41.7671	3.32614e+38	2.53164e+38	2.07415e+37	4.6647e+36
41.9679	3.32765e+38	2.53543e+38	2.07493e+37	4.66867e+36
42.1687	3.32825e+38	2.53751e+38	2.07506e+37	4.66851e+36
42.3695	3.31631e+38	2.53562e+38	2.07656e+37	4.66953e+36
42.5703	3.31132e+38	2.53725e+38	2.07909e+37	4.6737e+36
42.7711	3.31708e+38	2.54057e+38	2.0816e+37	4.67905e+36
42.9719	3.31939e+38	2.54288e+38	2.08543e+37	4.68579e+36
43.1727	3.31899e+38	2.54361e+38	2.08791e+37	4.691e+36
43.3735	3.32114e+38	2.54816e+38	2.08991e+37	4.69466e+36
43.5743	3.31634e+38	2.55293e+38	2.09266e+37	4.69982e+36
43.7751	3.31704e+38	2.55925e+38	2.09254e+37	4.70512e+36
43.9759	3.32655e+38	2.57006e+38	2.10447e+37	4.71228e+36
44.1767	3.32027e+38	2.57191e+38	2.11898e+37	4.72105e+36
44.3775	3.31254e+38	2.56861e+38	2.12154e+37	4.72813e+36
44.5783	3.32216e+38	2.57718e+38	2.12558e+37	4.73545e+36
44.7791	3.32292e+38	2.58165e+38	2.12957e+37	4.74403e+36
44.9799	3.31832e+38	2.57947e+38	2.13185e+37	4.75083e+36
45.1807	3.32002e+38	2.5812e+38	2.13533e+37	4.76024e+36
45.3815	3.31021e+38	2.57536e+38	2.13833e+37	4.77235e+36
45.5823	3.30094e+38	2.57119e+38	2.14069e+37	4.78439e+36
45.7831	3.29749e+38	2.57322e+38	2.14451e+37	4.79531e+36
45.9839	3.29444e+38	2.57607e+38	2.14957e+37	4.80569e+36
46.1847	3.28256e+38	2.57389e+38	2.15421e+37	4.81791e+36
46.3855	3.27144e+38	2.57006e+38	2.15739e+37	4.8279e+36
46.5863	3.27961e+38	2.57242e+38	2.16112e+37	4.83716e+36
46.7871	3.28781e+38	2.57696e+38	2.16547e+37	4.84668e+36
46.988	3.27781e+38	2.57816e+38	2.16802e+37	4.85734e+36
47.1888	3.27419e+38	2.57934e+38	2.17044e+37	4.86895e+36
47.3896	3.27855e+38	2.58058e+38	2.17418e+37	4.87855e+36
47.5904	3.28522e+38	2.58194e+38	2.17809e+37	4.88789e+36
47.7912	3.29514e+38	2.5864e+38	2.18191e+37	4.89975e+36
47.992	3.29487e+38	2.58856e+38	2.18591e+37	4.91273e+36
48.1928	3.29307e+38	2.59066e+38	2.19052e+37	4.92602e+36
48.3936	3.28851e+38	2.5903e+38	2.19512e+37	4.93929e+36
48.5944	3.29005e+38	2.59258e+38	2.20043e+37	4.95171e+36
48.7952	3.32401e+38	2.62517e+38	2.20536e+37	4.96172e+36
48.996	3.36875e+38	2.67225e+38	2.21056e+37	4.9691e+36
49.1968	3.38023e+38	2.69147e+38	2.22639e+37	4.98099e+36
49.3976	3.39156e+38	2.70966e+38	2.25325e+37	4.99481e+36
49.5984	3.37292e+38	2.69445e+38	2.22275e+37	5.00103e+36
49.7992	3.33971e+38	2.66292e+38	2.18092e+37	5.00593e+36
50	3.35492e+38	2.67945e+38	2.19951e+37	5.01331e+36

## Sheet: Figure 10(b) Helicity cut-offs
time	eps=50G	eps=100G	eps=200G	eps=400G
0	0	0	0	0
0.200803	6.3996e+40	6.11031e+40	1.2606e+40	1.00774e+40			Note that t=0 represents the end of the data gap for these data
0.401606	1.29213e+41	1.22948e+41	2.50268e+40	1.95487e+40
0.60241	1.89206e+41	1.79671e+41	3.63387e+40	2.82113e+40
0.803213	2.50562e+41	2.38241e+41	4.83713e+40	3.81105e+40
1.00402	3.08776e+41	2.93655e+41	5.96218e+40	4.74206e+40
1.20482	3.61691e+41	3.43317e+41	6.93402e+40	5.53104e+40
1.40562	4.05358e+41	3.84283e+41	7.7564e+40	6.23525e+40
1.60643	4.46671e+41	4.24015e+41	8.58473e+40	6.96545e+40
1.80723	4.68732e+41	4.44864e+41	9.02335e+40	7.36628e+40
2.00803	4.88442e+41	4.62513e+41	9.38919e+40	7.70674e+40
2.20884	5.28947e+41	5.00134e+41	1.01652e+41	8.40016e+40
2.40964	5.85795e+41	5.5425e+41	1.13256e+41	9.47021e+40
2.61044	6.52356e+41	6.18736e+41	1.27395e+41	1.08108e+41
2.81124	7.16453e+41	6.81429e+41	1.41137e+41	1.20846e+41
3.01205	7.82816e+41	7.45866e+41	1.55089e+41	1.33427e+41
3.21285	8.4283e+41	8.04018e+41	1.67735e+41	1.45021e+41
3.41365	8.90216e+41	8.49872e+41	1.77553e+41	1.53999e+41
3.61446	9.52062e+41	9.09823e+41	1.90264e+41	1.65483e+41
3.81526	1.03092e+42	9.86858e+41	2.06916e+41	1.80752e+41
4.01606	1.11168e+42	1.06585e+42	2.24038e+41	1.96486e+41
4.21687	1.19175e+42	1.14438e+42	2.41156e+41	2.12259e+41
4.41767	1.27395e+42	1.2245e+42	2.58414e+41	2.28007e+41
4.61847	1.35222e+42	1.30051e+42	2.7458e+41	2.42865e+41
4.81928	1.41615e+42	1.3629e+42	2.87874e+41	2.55178e+41
5.02008	1.48927e+42	1.43488e+42	3.03385e+41	2.69315e+41
5.22088	1.57983e+42	1.52411e+42	3.22613e+41	2.86814e+41
5.42169	1.66693e+42	1.60979e+42	3.40937e+41	3.03327e+41
5.62249	1.7413e+42	1.6827e+42	3.56292e+41	3.17044e+41
5.82329	1.80905e+42	1.74868e+42	3.70058e+41	3.29376e+41
6.0241	1.87921e+42	1.81688e+42	3.84544e+41	3.42543e+41
6.2249	1.95671e+42	1.89223e+42	4.0075e+41	3.57384e+41
6.4257	2.03733e+42	1.97066e+42	4.1745e+41	3.72449e+41
6.62651	2.11655e+42	2.04731e+42	4.33495e+41	3.86573e+41
6.82731	2.20396e+42	2.13165e+42	4.51158e+41	4.02094e+41
7.02811	2.29639e+42	2.22081e+42	4.69852e+41	4.18452e+41
7.22892	2.39171e+42	2.31301e+42	4.88969e+41	4.34665e+41
7.42972	2.48181e+42	2.4006e+42	5.07255e+41	4.50228e+41
7.63052	2.56493e+42	2.48155e+42	5.24578e+41	4.64962e+41
7.83133	2.64772e+42	2.56225e+42	5.41796e+41	4.79344e+41
8.03213	2.72974e+42	2.64243e+42	5.5893e+41	4.93987e+41
8.23293	2.80998e+42	2.72114e+42	5.75736e+41	5.0844e+41
8.43373	2.88282e+42	2.79237e+42	5.90764e+41	5.21218e+41
8.63454	2.95048e+42	2.85886e+42	6.04905e+41	5.33166e+41
8.83534	3.01156e+42	2.91901e+42	6.17817e+41	5.44481e+41
9.03614	3.07405e+42	2.98027e+42	6.30929e+41	5.56021e+41
9.23695	3.13421e+42	3.03938e+42	6.43371e+41	5.66383e+41
9.43775	3.19193e+42	3.09558e+42	6.54844e+41	5.75519e+41
9.63855	3.2567e+42	3.15839e+42	6.6779e+41	5.85801e+41
9.83936	3.31338e+42	3.21303e+42	6.78896e+41	5.94213e+41
10.0402	3.35957e+42	3.25729e+42	6.87457e+41	6.00061e+41
10.241	3.4065e+42	3.30234e+42	6.96233e+41	6.06293e+41
10.4418	3.46182e+42	3.35573e+42	7.06867e+41	6.14475e+41
10.6426	3.52213e+42	3.41441e+42	7.18585e+41	6.23287e+41
10.8434	3.57908e+42	3.46971e+42	7.29704e+41	6.31757e+41
11.0442	3.64546e+42	3.53416e+42	7.42935e+41	6.42608e+41
11.245	3.72476e+42	3.61174e+42	7.58866e+41	6.5549e+41
11.4458	3.79604e+42	3.68133e+42	7.73165e+41	6.66861e+41
11.6466	3.85065e+42	3.73363e+42	7.83706e+41	6.75189e+41
11.8474	3.90167e+42	3.78191e+42	7.93208e+41	6.82524e+41
12.0482	3.96862e+42	3.84646e+42	8.06455e+41	6.93292e+41
12.249	4.0421e+42	3.9183e+42	8.21337e+41	7.05448e+41
12.4498	4.08835e+42	3.96289e+42	8.30242e+41	7.12488e+41
12.6506	4.11936e+42	3.99243e+42	8.35898e+41	7.17037e+41
12.8514	4.16596e+42	4.03729e+42	8.4473e+41	7.24394e+41
13.0522	4.22449e+42	4.09351e+42	8.55946e+41	7.33729e+41
13.253	4.28594e+42	4.15319e+42	8.68038e+41	7.43703e+41
13.4538	4.35606e+42	4.22195e+42	8.82097e+41	7.55157e+41
13.6546	4.41591e+42	4.28011e+42	8.9375e+41	7.64043e+41
13.8554	4.45582e+42	4.31775e+42	9.01088e+41	7.69291e+41
14.0562	4.50836e+42	4.36676e+42	9.10637e+41	7.76011e+41
14.257	4.57151e+42	4.42562e+42	9.21953e+41	7.83639e+41
14.4578	4.63712e+42	4.48764e+42	9.344e+41	7.92504e+41
14.6586	4.70947e+42	4.55606e+42	9.48493e+41	8.0311e+41
14.8594	4.78372e+42	4.62639e+42	9.62697e+41	8.14146e+41
15.0602	4.8522e+42	4.69099e+42	9.75363e+41	8.23982e+41
15.261	4.9098e+42	4.74504e+42	9.85861e+41	8.3191e+41
15.4618	4.97476e+42	4.80697e+42	9.98019e+41	8.41384e+41
15.6627	5.0521e+42	4.8816e+42	1.01276e+42	8.53379e+41
15.8635	5.13262e+42	4.95974e+42	1.02831e+42	8.65871e+41
16.0643	5.21503e+42	5.0397e+42	1.04425e+42	8.78562e+41
16.2651	5.30477e+42	5.12672e+42	1.06164e+42	8.92772e+41
16.4659	5.4001e+42	5.2189e+42	1.07999e+42	9.07808e+41
16.6667	5.49274e+42	5.30904e+42	1.09786e+42	9.22173e+41
16.8675	5.58237e+42	5.39644e+42	1.11535e+42	9.3629e+41
17.0683	5.66745e+42	5.47956e+42	1.13232e+42	9.49831e+41
17.2691	5.75023e+42	5.56049e+42	1.14853e+42	9.62309e+41
17.4699	5.826e+42	5.63469e+42	1.16352e+42	9.74212e+41
17.6707	5.89709e+42	5.70384e+42	1.17754e+42	9.8534e+41
17.8715	5.96856e+42	5.77248e+42	1.19094e+42	9.95581e+41
18.0723	6.0306e+42	5.8325e+42	1.20273e+42	1.00449e+42
18.2731	6.09097e+42	5.8915e+42	1.21459e+42	1.01369e+42
18.4739	6.16086e+42	5.95995e+42	1.22863e+42	1.02508e+42
18.6747	6.23443e+42	6.03173e+42	1.24338e+42	1.0372e+42
18.8755	6.29909e+42	6.09478e+42	1.25639e+42	1.04762e+42
19.0763	6.35425e+42	6.1491e+42	1.26784e+42	1.05679e+42
19.2771	6.4126e+42	6.20665e+42	1.27985e+42	1.0666e+42
19.4779	6.47599e+42	6.26918e+42	1.2927e+42	1.07677e+42
19.6787	6.54961e+42	6.34182e+42	1.30749e+42	1.08858e+42
19.8795	6.62875e+42	6.41955e+42	1.32335e+42	1.10129e+42
20.0803	6.71467e+42	6.50366e+42	1.34042e+42	1.11466e+42
20.2811	6.79999e+42	6.58775e+42	1.35734e+42	1.12794e+42
20.4819	6.87628e+42	6.66249e+42	1.37229e+42	1.13958e+42
20.6827	6.94873e+42	6.73297e+42	1.38624e+42	1.15024e+42
20.8835	7.01183e+42	6.79485e+42	1.39837e+42	1.15948e+42
21.0843	7.07903e+42	6.86103e+42	1.41151e+42	1.1696e+42
21.2851	7.14963e+42	6.93069e+42	1.42552e+42	1.18027e+42
21.4859	7.21259e+42	6.99269e+42	1.43804e+42	1.19004e+42
21.6867	7.27766e+42	7.05609e+42	1.45065e+42	1.19982e+42
21.8876	7.34566e+42	7.12171e+42	1.46351e+42	1.20953e+42
22.0884	7.41119e+42	7.18582e+42	1.47625e+42	1.21928e+42
22.2892	7.47243e+42	7.24653e+42	1.48818e+42	1.22809e+42
22.49	7.52778e+42	7.30101e+42	1.49871e+42	1.23562e+42
22.6908	7.58457e+42	7.35691e+42	1.50966e+42	1.24364e+42
22.8916	7.66462e+42	7.43484e+42	1.52497e+42	1.25512e+42
23.0924	7.75487e+42	7.52166e+42	1.54174e+42	1.26761e+42
23.2932	7.82792e+42	7.59141e+42	1.55505e+42	1.2773e+42
23.494	7.90259e+42	7.66266e+42	1.56863e+42	1.28722e+42
23.6948	7.97714e+42	7.73422e+42	1.58243e+42	1.29719e+42
23.8956	8.03362e+42	7.78962e+42	1.59368e+42	1.30573e+42
24.0964	8.07869e+42	7.83475e+42	1.60324e+42	1.31348e+42
24.2972	8.126e+42	7.88072e+42	1.61233e+42	1.32048e+42
24.498	8.18028e+42	7.9328e+42	1.6225e+42	1.32841e+42
24.6988	8.23525e+42	7.9863e+42	1.63326e+42	1.33673e+42
24.8996	8.29321e+42	8.04221e+42	1.64435e+42	1.34536e+42
25.1004	8.36692e+42	8.11337e+42	1.65839e+42	1.35669e+42
25.3012	8.45018e+42	8.19457e+42	1.67446e+42	1.36941e+42
25.502	8.52279e+42	8.26534e+42	1.68829e+42	1.38002e+42
25.7028	8.58277e+42	8.32438e+42	1.69956e+42	1.38839e+42
25.9036	8.63302e+42	8.3739e+42	1.70861e+42	1.39468e+42
26.1044	8.67282e+42	8.41338e+42	1.7157e+42	1.39931e+42
26.3052	8.72148e+42	8.46143e+42	1.72464e+42	1.40521e+42
26.506	8.78729e+42	8.52508e+42	1.73612e+42	1.41271e+42
26.7068	8.85331e+42	8.58836e+42	1.74719e+42	1.41966e+42
26.9076	8.91056e+42	8.64259e+42	1.75634e+42	1.42506e+42
27.1084	8.95575e+42	8.68526e+42	1.7637e+42	1.42964e+42
27.3092	9.00014e+42	8.72682e+42	1.7709e+42	1.43429e+42
27.51	9.04071e+42	8.76451e+42	1.77693e+42	1.43757e+42
27.7108	9.0694e+42	8.79134e+42	1.78094e+42	1.43885e+42
27.9116	9.10626e+42	8.82588e+42	1.78628e+42	1.441e+42
28.1124	9.14984e+42	8.86739e+42	1.79332e+42	1.44468e+42
28.3133	9.19761e+42	8.91303e+42	1.80152e+42	1.4495e+42
28.5141	9.25701e+42	8.96978e+42	1.81168e+42	1.45558e+42
28.7149	9.32607e+42	9.0369e+42	1.82433e+42	1.46376e+42
28.9157	9.39298e+42	9.10169e+42	1.83686e+42	1.47223e+42
29.1165	9.44231e+42	9.14925e+42	1.84626e+42	1.47861e+42
29.3173	9.4736e+42	9.18013e+42	1.85244e+42	1.48256e+42
29.5181	9.49801e+42	9.20403e+42	1.85667e+42	1.48459e+42
29.7189	9.52306e+42	9.22806e+42	1.86062e+42	1.48586e+42
29.9197	9.55247e+42	9.25634e+42	1.86507e+42	1.48708e+42
30.1205	9.58963e+42	9.29201e+42	1.87083e+42	1.49e+42
30.3213	9.62592e+42	9.32729e+42	1.87707e+42	1.49402e+42
30.5221	9.64602e+42	9.34803e+42	1.88093e+42	1.49625e+42
30.7229	9.64772e+42	9.35137e+42	1.88129e+42	1.49588e+42
30.9237	9.63859e+42	9.3443e+42	1.87965e+42	1.49426e+42
31.1245	9.63317e+42	9.3402e+42	1.87857e+42	1.49314e+42
31.3253	9.63759e+42	9.34459e+42	1.87897e+42	1.49293e+42
31.5261	9.6565e+42	9.36248e+42	1.8819e+42	1.49468e+42
31.7269	9.6845e+42	9.38898e+42	1.88652e+42	1.49788e+42
31.9277	9.70589e+42	9.40939e+42	1.89022e+42	1.50052e+42
32.1285	9.72228e+42	9.42522e+42	1.89321e+42	1.50281e+42
32.3293	9.73921e+42	9.44259e+42	1.89665e+42	1.50501e+42
32.5301	9.75601e+42	9.45988e+42	1.89994e+42	1.50669e+42
32.7309	9.77713e+42	9.481e+42	1.90398e+42	1.50938e+42
32.9317	9.79475e+42	9.49977e+42	1.90796e+42	1.51246e+42
33.1325	9.7904e+42	9.49728e+42	1.90762e+42	1.51208e+42
33.3333	9.77611e+42	9.48514e+42	1.90535e+42	1.51006e+42
33.5341	9.76899e+42	9.48038e+42	1.90498e+42	1.50968e+42
33.7349	9.77247e+42	9.48531e+42	1.90626e+42	1.5104e+42
33.9357	9.77798e+42	9.49208e+42	1.90773e+42	1.511e+42
34.1365	9.77343e+42	9.48888e+42	1.90735e+42	1.51042e+42
34.3373	9.76288e+42	9.47927e+42	1.90548e+42	1.50883e+42
34.5382	9.7633e+42	9.47986e+42	1.90542e+42	1.50863e+42
34.739	9.76552e+42	9.48243e+42	1.90594e+42	1.50896e+42
34.9398	9.77021e+42	9.48809e+42	1.9074e+42	1.51008e+42
35.1406	9.77534e+42	9.4942e+42	1.90898e+42	1.51126e+42
35.3414	9.78769e+42	9.5067e+42	1.91165e+42	1.51314e+42
35.5422	9.8088e+42	9.52762e+42	1.91602e+42	1.5162e+42
35.743	9.81557e+42	9.53607e+42	1.91824e+42	1.51792e+42
35.9438	9.81428e+42	9.53688e+42	1.91888e+42	1.51873e+42
36.1446	9.81286e+42	9.53696e+42	1.91904e+42	1.51895e+42
36.3454	9.80514e+42	9.53053e+42	1.91782e+42	1.51807e+42
36.5462	9.78677e+42	9.51379e+42	1.91477e+42	1.51581e+42
36.747	9.77731e+42	9.50588e+42	1.91359e+42	1.5149e+42
36.9478	9.78109e+42	9.51089e+42	1.91527e+42	1.51671e+42
37.1486	9.78069e+42	9.5119e+42	1.91611e+42	1.51788e+42
37.3494	9.77198e+42	9.50498e+42	1.91507e+42	1.51717e+42
37.5502	9.76374e+42	9.4992e+42	1.91419e+42	1.51651e+42
37.751	9.76654e+42	9.50418e+42	1.91514e+42	1.51704e+42
37.9518	9.77073e+42	9.51033e+42	1.91639e+42	1.51781e+42
38.1526	9.77611e+42	9.51695e+42	1.91783e+42	1.51914e+42
38.3534	9.779e+42	9.52047e+42	1.91837e+42	1.51959e+42
38.5542	9.77648e+42	9.51823e+42	1.91769e+42	1.51878e+42
38.755	9.78766e+42	9.529e+42	1.91967e+42	1.52005e+42
38.9558	9.79728e+42	9.53881e+42	1.92162e+42	1.52164e+42
39.1566	9.79126e+42	9.53447e+42	1.9211e+42	1.52179e+42
39.3574	9.7918e+42	9.53563e+42	1.92128e+42	1.52228e+42
39.5582	9.80142e+42	9.54433e+42	1.92256e+42	1.52339e+42
39.759	9.80794e+42	9.55085e+42	1.92387e+42	1.5247e+42
39.9598	9.81447e+42	9.55733e+42	1.92514e+42	1.52585e+42
40.1606	9.82336e+42	9.56621e+42	1.927e+42	1.5273e+42
40.3614	9.83003e+42	9.57375e+42	1.9293e+42	1.52961e+42
40.5622	9.82734e+42	9.57272e+42	1.93011e+42	1.53125e+42
40.7631	9.83453e+42	9.58099e+42	1.93212e+42	1.53357e+42
40.9639	9.85476e+42	9.60141e+42	1.9362e+42	1.53721e+42
41.1647	9.86709e+42	9.61424e+42	1.93907e+42	1.53987e+42
41.3655	9.88002e+42	9.6275e+42	1.9421e+42	1.54242e+42
41.5663	9.89841e+42	9.64586e+42	1.94614e+42	1.54555e+42
41.7671	9.91151e+42	9.65924e+42	1.94937e+42	1.54813e+42
41.9679	9.9193e+42	9.66804e+42	1.95165e+42	1.54986e+42
42.1687	9.91357e+42	9.66386e+42	1.95119e+42	1.54937e+42
42.3695	9.90705e+42	9.65903e+42	1.95058e+42	1.54887e+42
42.5703	9.91446e+42	9.66763e+42	1.95254e+42	1.55037e+42
42.7711	9.9313e+42	9.68505e+42	1.95575e+42	1.55248e+42
42.9719	9.94941e+42	9.7044e+42	1.95946e+42	1.55519e+42
43.1727	9.95967e+42	9.71596e+42	1.96205e+42	1.55742e+42
43.3735	9.97259e+42	9.7289e+42	1.96437e+42	1.55863e+42
43.5743	9.99319e+42	9.74947e+42	1.96823e+42	1.56104e+42
43.7751	1.00116e+43	9.76844e+42	1.97192e+42	1.56393e+42
43.9759	1.00304e+43	9.78827e+42	1.976e+42	1.5672e+42
44.1767	1.00522e+43	9.81096e+42	1.98078e+42	1.57084e+42
44.3775	1.00664e+43	9.82657e+42	1.98444e+42	1.57401e+42
44.5783	1.0084e+43	9.84556e+42	1.98869e+42	1.5777e+42
44.7791	1.01123e+43	9.87413e+42	1.99391e+42	1.58105e+42
44.9799	1.01362e+43	9.89779e+42	1.99791e+42	1.5831e+42
45.1807	1.01717e+43	9.93199e+42	2.00407e+42	1.5867e+42
45.3815	1.02164e+43	9.97518e+42	2.01192e+42	1.59137e+42
45.5823	1.02588e+43	1.00166e+43	2.01982e+42	1.59655e+42
45.7831	1.02993e+43	1.00556e+43	2.02734e+42	1.60144e+42
45.9839	1.03373e+43	1.00918e+43	2.03406e+42	1.60576e+42
46.1847	1.03722e+43	1.01266e+43	2.04124e+42	1.61108e+42
46.3855	1.04012e+43	1.01551e+43	2.04702e+42	1.61527e+42
46.5863	1.04358e+43	1.01876e+43	2.05267e+42	1.61892e+42
46.7871	1.04718e+43	1.02223e+43	2.05879e+42	1.62269e+42
46.988	1.05053e+43	1.0255e+43	2.06516e+42	1.62681e+42
47.1888	1.05422e+43	1.02914e+43	2.07225e+42	1.6315e+42
47.3896	1.0577e+43	1.03258e+43	2.07884e+42	1.63568e+42
47.5904	1.06133e+43	1.0361e+43	2.08549e+42	1.63982e+42
47.7912	1.0658e+43	1.04047e+43	2.09395e+42	1.64546e+42
47.992	1.07002e+43	1.04478e+43	2.10294e+42	1.65179e+42
48.1928	1.0738e+43	1.04858e+43	2.11047e+42	1.65681e+42
48.3936	1.07816e+43	1.05286e+43	2.11846e+42	1.66193e+42
48.5944	1.08302e+43	1.05767e+43	2.12759e+42	1.66772e+42
48.7952	1.08652e+43	1.06121e+43	2.13458e+42	1.67206e+42
48.996	1.08888e+43	1.06379e+43	2.14031e+42	1.67582e+42
49.1968	1.09328e+43	1.06828e+43	2.14944e+42	1.68178e+42
49.3976	1.09808e+43	1.0731e+43	2.15914e+42	1.68818e+42
49.5984	1.10105e+43	1.07621e+43	2.16565e+42	1.69293e+42
49.7992	1.10396e+43	1.07922e+43	2.17172e+42	1.69759e+42
50	1.10634e+43	1.08163e+43	2.17655e+42	1.70088e+42
